# Supplementary material for: GOChase-II: correcting semantic inconsistencies from Gene Ontology-based annotations for gene products
Source: BMC Bioinformatics. 2011 Feb 15;12(Suppl 1):S40. doi: 10.1186/1471-2105-12-S1-S40 (PMC3044297; doi:10.1186/1471-2105-12-S1-S40)
Supplement: Additional file 1 [file 1471-2105-12-S1-S40-S1.TXT]

Term type	Term acc	Term name
biological_process	GO:0000132	establishment of mitotic spindle orientation
biological_process	GO:0000165	MAPKKK cascade
biological_process	GO:0000185	activation of MAPKKK activity
biological_process	GO:0000186	activation of MAPKK activity
biological_process	GO:0000188	inactivation of MAPK activity
cellular_component	GO:0005634	nucleus
cellular_component	GO:0005739	mitochondrion
cellular_component	GO:0005768	endosome
cellular_component	GO:0005783	endoplasmic reticulum
cellular_component	GO:0005786	signal recognition particle, endoplasmic reticulum targeting
cellular_component	GO:0005794	Golgi apparatus
cellular_component	GO:0005947	mitochondrial alpha-ketoglutarate dehydrogenase complex
biological_process	GO:0007338	single fertilization
cellular_component	GO:0009434	microtubule-based flagellum
cellular_component	GO:0009930	longitudinal side of cell surface
cellular_component	GO:0020015	glycosome
biological_process	GO:0030472	mitotic spindle organization in nucleus
cellular_component	GO:0030931	heterotetrameric ADPG pyrophosphorylase complex
cellular_component	GO:0031974	membrane-enclosed lumen
biological_process	GO:0032501	multicellular organismal process
biological_process	GO:0048102	autophagic cell death
biological_process	GO:0051640	organelle localization
cellular_component	GO:0055051	ATP-binding cassette (ABC) transporter complex, integrated substrate binding
biological_process	GO:0060033	anatomical structure regression
biological_process	GO:0016046	detection of fungus
molecular_function	GO:0046970	NAD-dependent histone deacetylase activity (H4-K16 specific)
molecular_function	GO:0046972	histone acetyltransferase activity (H4-K16 specific)
molecular_function	GO:0046974	histone methyltransferase activity (H3-K9 specific)
biological_process	GO:0051658	maintenance of nucleus location
molecular_function	GO:0046976	histone methyltransferase activity (H3-K27 specific)
cellular_component	GO:0009511	plasmodesmatal endoplasmic reticulum
biological_process	GO:0000002	mitochondrial genome maintenance
molecular_function	GO:0035174	histone serine kinase activity
molecular_function	GO:0035175	histone kinase activity (H3-S10 specific)
molecular_function	GO:0035173	histone kinase activity
biological_process	GO:0050832	defense response to fungus
biological_process	GO:0006839	mitochondrial transport
biological_process	GO:0009603	detection of symbiotic fungus
cellular_component	GO:0009569	chloroplast starch grain
molecular_function	GO:0046975	histone methyltransferase activity (H3-K36 specific)
molecular_function	GO:0031078	histone deacetylase activity (H3-K14 specific)
biological_process	GO:0051569	regulation of histone H3-K4 methylation
biological_process	GO:0051568	histone H3-K4 methylation
biological_process	GO:0000301	retrograde transport, vesicle recycling within Golgi
biological_process	GO:0051567	histone H3-K9 methylation
cellular_component	GO:0030176	integral to endoplasmic reticulum membrane
cellular_component	GO:0030173	integral to Golgi membrane
molecular_function	GO:0042556	eukaryotic elongation factor-2 kinase regulator activity
cellular_component	GO:0009941	chloroplast envelope
biological_process	GO:0016973	poly(A)+ mRNA export from nucleus
molecular_function	GO:0008566	mitochondrial protein-transporting ATPase activity
biological_process	GO:0006888	ER to Golgi vesicle-mediated transport
biological_process	GO:0019097	pole plasm mitochondrial srRNA localization
molecular_function	GO:0042826	histone deacetylase binding
biological_process	GO:0019095	pole plasm mitochondrial rRNA localization
biological_process	GO:0048312	intracellular distribution of mitochondria
biological_process	GO:0048313	Golgi inheritance
biological_process	GO:0048310	nucleus inheritance
biological_process	GO:0006627	mitochondrial protein processing during import
cellular_component	GO:0031314	extrinsic to mitochondrial inner membrane
cellular_component	GO:0031315	extrinsic to mitochondrial outer membrane
biological_process	GO:0051684	maintenance of Golgi location
biological_process	GO:0051534	negative regulation of NFAT protein import into nucleus
molecular_function	GO:0035184	histone threonine kinase activity
biological_process	GO:0051531	NFAT protein import into nucleus
biological_process	GO:0051532	regulation of NFAT protein import into nucleus
biological_process	GO:0051533	positive regulation of NFAT protein import into nucleus
biological_process	GO:0042070	maintenance of oocyte nucleus location involved in oocyte dorsal/ventral axis specification
cellular_component	GO:0042175	nuclear envelope-endoplasmic reticulum network
cellular_component	GO:0031228	intrinsic to Golgi membrane
cellular_component	GO:0042648	chloroplast chromosome
cellular_component	GO:0042644	chloroplast nucleoid
cellular_component	GO:0042645	mitochondrial nucleoid
biological_process	GO:0051457	maintenance of protein location in nucleus
cellular_component	GO:0031227	intrinsic to endoplasmic reticulum membrane
cellular_component	GO:0042721	mitochondrial inner membrane protein insertion complex
cellular_component	GO:0042720	mitochondrial inner membrane peptidase complex
cellular_component	GO:0000123	histone acetyltransferase complex
biological_process	GO:0043486	histone exchange
cellular_component	GO:0000137	Golgi cis cisterna
biological_process	GO:0016320	endoplasmic reticulum membrane fusion
molecular_function	GO:0004686	elongation factor-2 kinase activity
biological_process	GO:0031425	chloroplast RNA processing
biological_process	GO:0000055	ribosomal large subunit export from nucleus
biological_process	GO:0000054	ribosomal subunit export from nucleus
biological_process	GO:0000056	ribosomal small subunit export from nucleus
cellular_component	GO:0001401	mitochondrial sorting and assembly machinery complex
molecular_function	GO:0042799	histone methyltransferase activity (H4-K20 specific)
biological_process	GO:0042792	rRNA transcription from mitochondrial promoter
biological_process	GO:0035048	splicing factor protein import into nucleus
cellular_component	GO:0031039	macronucleus
biological_process	GO:0046758	lytic virus budding from Golgi membrane
biological_process	GO:0035281	pre-microRNA export from nucleus
biological_process	GO:0046750	virus budding from Golgi membrane during viral capsid envelopment
cellular_component	GO:0043189	H4/H2A histone acetyltransferase complex
molecular_function	GO:0046811	histone deacetylase inhibitor activity
cellular_component	GO:0031040	micronucleus
biological_process	GO:0007312	oocyte nucleus migration during oocyte axis specification
biological_process	GO:0051570	regulation of histone H3-K9 methylation
biological_process	GO:0051571	positive regulation of histone H3-K4 methylation
biological_process	GO:0051572	negative regulation of histone H3-K4 methylation
biological_process	GO:0051573	negative regulation of histone H3-K9 methylation
biological_process	GO:0051574	positive regulation of histone H3-K9 methylation
biological_process	GO:0001836	release of cytochrome c from mitochondria
cellular_component	GO:0005761	mitochondrial ribosome
cellular_component	GO:0005762	mitochondrial large ribosomal subunit
cellular_component	GO:0005763	mitochondrial small ribosomal subunit
biological_process	GO:0045038	protein import into chloroplast thylakoid membrane
biological_process	GO:0045039	protein import into mitochondrial inner membrane
biological_process	GO:0007008	outer mitochondrial membrane organization
biological_process	GO:0030722	establishment of oocyte nucleus localization involved in oocyte dorsal/ventral axis specification
biological_process	GO:0007007	inner mitochondrial membrane organization
biological_process	GO:0007006	mitochondrial membrane organization
biological_process	GO:0045036	protein targeting to chloroplast
biological_process	GO:0045037	protein import into chloroplast stroma
molecular_function	GO:0004407	histone deacetylase activity
molecular_function	GO:0004402	histone acetyltransferase activity
cellular_component	GO:0048353	primary endosperm nucleus
biological_process	GO:0048279	vesicle fusion with endoplasmic reticulum
biological_process	GO:0051663	oocyte nucleus localization involved in oocyte dorsal/ventral axis specification
biological_process	GO:0042998	positive regulation of Golgi to plasma membrane protein transport
biological_process	GO:0042999	regulation of Golgi to plasma membrane CFTR protein transport
biological_process	GO:0042996	regulation of Golgi to plasma membrane protein transport
biological_process	GO:0042997	negative regulation of Golgi to plasma membrane protein transport
biological_process	GO:0042992	negative regulation of transcription factor import into nucleus
biological_process	GO:0042993	positive regulation of transcription factor import into nucleus
molecular_function	GO:0046969	NAD-dependent histone deacetylase activity (H3-K9 specific)
biological_process	GO:0042991	transcription factor import into nucleus
cellular_component	GO:0043231	intracellular membrane-bounded organelle
molecular_function	GO:0018024	histone-lysine N-methyltransferase activity
cellular_component	GO:0009570	chloroplast stroma
cellular_component	GO:0048555	generative cell nucleus
cellular_component	GO:0048556	microsporocyte nucleus
cellular_component	GO:0030140	trans-Golgi network transport vesicle
biological_process	GO:0019096	pole plasm mitochondrial lrRNA localization
cellular_component	GO:0030142	Golgi to ER transport vesicle
cellular_component	GO:0030143	inter-Golgi transport vesicle
biological_process	GO:0019093	mitochondrial RNA localization
biological_process	GO:0019092	mitochondrial srRNA export from mitochondrion
biological_process	GO:0019091	mitochondrial lrRNA export from mitochondrion
biological_process	GO:0019090	mitochondrial rRNA export from mitochondrion
cellular_component	GO:0030061	mitochondrial crista
biological_process	GO:0006893	Golgi to plasma membrane transport
biological_process	GO:0006892	post-Golgi vesicle-mediated transport
biological_process	GO:0006891	intra-Golgi vesicle-mediated transport
biological_process	GO:0006890	retrograde vesicle-mediated transport, Golgi to ER
biological_process	GO:0006896	Golgi to vacuole transport
biological_process	GO:0006895	Golgi to endosome transport
biological_process	GO:0006894	Golgi to secretory vesicle transport
biological_process	GO:0009817	defense response to fungus, incompatible interaction
cellular_component	GO:0009706	chloroplast inner membrane
cellular_component	GO:0009707	chloroplast outer membrane
biological_process	GO:0046826	negative regulation of protein export from nucleus
biological_process	GO:0046827	positive regulation of protein export from nucleus
biological_process	GO:0046825	regulation of protein export from nucleus
cellular_component	GO:0017087	mitochondrial processing peptidase complex
biological_process	GO:0051683	establishment of Golgi localization
biological_process	GO:0046828	regulation of RNA import into nucleus
biological_process	GO:0046829	negative regulation of RNA import into nucleus
molecular_function	GO:0019895	kinesin-associated mitochondrial adaptor activity
biological_process	GO:0048309	endoplasmic reticulum inheritance
cellular_component	GO:0031305	integral to mitochondrial inner membrane
cellular_component	GO:0031304	intrinsic to mitochondrial inner membrane
cellular_component	GO:0031307	integral to mitochondrial outer membrane
cellular_component	GO:0031306	intrinsic to mitochondrial outer membrane
cellular_component	GO:0042406	extrinsic to endoplasmic reticulum membrane
cellular_component	GO:0030660	Golgi-associated vesicle membrane
cellular_component	GO:0001940	male pronucleus
cellular_component	GO:0000118	histone deacetylase complex
cellular_component	GO:0048237	rough endoplasmic reticulum lumen
cellular_component	GO:0048238	smooth endoplasmic reticulum lumen
biological_process	GO:0007030	Golgi organization
cellular_component	GO:0042719	mitochondrial intermembrane space protein transporter complex
biological_process	GO:0006843	mitochondrial citrate transport
biological_process	GO:0045204	MAPK export from nucleus
biological_process	GO:0045209	MAPK phosphatase export from nucleus, leptomycin B sensitive
biological_process	GO:0045208	MAPK phosphatase export from nucleus
cellular_component	GO:0009533	chloroplast stromal thylakoid
biological_process	GO:0000066	mitochondrial ornithine transport
biological_process	GO:0000060	protein import into nucleus, translocation
cellular_component	GO:0030933	chloroplast ADPG pyrophosphorylase complex
cellular_component	GO:0017119	Golgi transport complex
molecular_function	GO:0042557	eukaryotic elongation factor-2 kinase activator activity
biological_process	GO:0046747	virus budding from Golgi membrane during viral capsid re-envelopment
biological_process	GO:0042347	negative regulation of NF-kappaB import into nucleus
biological_process	GO:0042346	positive regulation of NF-kappaB import into nucleus
biological_process	GO:0042345	regulation of NF-kappaB import into nucleus
biological_process	GO:0009620	response to fungus
biological_process	GO:0009623	response to parasitic fungus
biological_process	GO:0042348	NF-kappaB import into nucleus
biological_process	GO:0006398	histone mRNA 3'-end processing
cellular_component	GO:0030678	mitochondrial ribonuclease P complex
cellular_component	GO:0016282	eukaryotic 43S preinitiation complex
biological_process	GO:0006390	transcription from mitochondrial promoter
biological_process	GO:0006392	RNA elongation from mitochondrial promoter
biological_process	GO:0006393	termination of mitochondrial transcription
cellular_component	GO:0043294	mitochondrial glutamate synthase complex (NADH)
cellular_component	GO:0005783	endoplasmic reticulum
cellular_component	GO:0005788	endoplasmic reticulum lumen
cellular_component	GO:0005789	endoplasmic reticulum membrane
molecular_function	GO:0008469	histone-arginine N-methyltransferase activity
biological_process	GO:0031057	negative regulation of histone modification
biological_process	GO:0031056	regulation of histone modification
biological_process	GO:0031059	histone deacetylation at centromere
biological_process	GO:0031058	positive regulation of histone modification
biological_process	GO:0051565	reduction of smooth endoplasmic reticulum calcium ion concentration
biological_process	GO:0051564	elevation of smooth endoplasmic reticulum calcium ion concentration
biological_process	GO:0051563	smooth endoplasmic reticulum calcium ion homeostasis
biological_process	GO:0051562	reduction of mitochondrial calcium ion concentration
biological_process	GO:0051561	elevation of mitochondrial calcium ion concentration
biological_process	GO:0051560	mitochondrial calcium ion homeostasis
biological_process	GO:0051204	protein insertion into mitochondrial membrane
biological_process	GO:0040023	establishment of nucleus localization
cellular_component	GO:0009841	mitochondrial endopeptidase Clp complex
cellular_component	GO:0009840	chloroplastic endopeptidase Clp complex
biological_process	GO:0006608	snRNP protein import into nucleus
biological_process	GO:0006606	protein import into nucleus
biological_process	GO:0006607	NLS-bearing substrate import into nucleus
cellular_component	GO:0045025	mitochondrial degradosome
cellular_component	GO:0031377	mitochondrial type II fatty acid synthase complex
molecular_function	GO:0031370	eukaryotic initiation factor 4G binding
molecular_function	GO:0042393	histone binding
cellular_component	GO:0043227	membrane-bounded organelle
biological_process	GO:0010020	chloroplast fission
cellular_component	GO:0005852	eukaryotic translation initiation factor 3 complex
cellular_component	GO:0005853	eukaryotic translation elongation factor 1 complex
cellular_component	GO:0005850	eukaryotic translation initiation factor 2 complex
cellular_component	GO:0005851	eukaryotic translation initiation factor 2B complex
biological_process	GO:0045053	protein retention in Golgi apparatus
cellular_component	GO:0016281	eukaryotic translation initiation factor 4F complex
biological_process	GO:0016575	histone deacetylation
biological_process	GO:0016574	histone ubiquitination
biological_process	GO:0016577	histone demethylation
biological_process	GO:0016576	histone dephosphorylation
biological_process	GO:0016571	histone methylation
biological_process	GO:0016570	histone modification
biological_process	GO:0016573	histone acetylation
biological_process	GO:0016572	histone phosphorylation
biological_process	GO:0016578	histone deubiquitination
biological_process	GO:0030472	mitotic spindle organization in nucleus
biological_process	GO:0042308	negative regulation of protein import into nucleus
cellular_component	GO:0012508	Golgi to ER transport vesicle membrane
cellular_component	GO:0012509	inter-Golgi transport vesicle membrane
cellular_component	GO:0001674	female germ cell nucleus
cellular_component	GO:0001673	male germ cell nucleus
biological_process	GO:0010151	chloroplast elongation
biological_process	GO:0046902	regulation of mitochondrial membrane permeability
cellular_component	GO:0009544	chloroplast ATP synthase complex
cellular_component	GO:0016023	cytoplasmic membrane-bounded vesicle
cellular_component	GO:0031019	mitochondrial mRNA editing complex
biological_process	GO:0031930	mitochondrial signaling pathway
cellular_component	GO:0012507	ER to Golgi transport vesicle membrane
biological_process	GO:0030150	protein import into mitochondrial matrix
biological_process	GO:0042307	positive regulation of protein import into nucleus
molecular_function	GO:0031151	histone methyltransferase activity (H3-K79 specific)
biological_process	GO:0042306	regulation of protein import into nucleus
cellular_component	GO:0005634	nucleus
biological_process	GO:0043003	positive regulation of Golgi to plasma membrane CFTR protein transport
biological_process	GO:0043002	negative regulation of Golgi to plasma membrane CFTR protein transport
biological_process	GO:0043001	Golgi to plasma membrane protein transport
biological_process	GO:0043000	Golgi to plasma membrane CFTR protein transport
biological_process	GO:0046831	regulation of RNA export from nucleus
biological_process	GO:0046830	positive regulation of RNA import into nucleus
biological_process	GO:0046833	positive regulation of RNA export from nucleus
biological_process	GO:0046832	negative regulation of RNA export from nucleus
molecular_function	GO:0042800	histone methyltransferase activity (H3-K4 specific)
cellular_component	GO:0000262	mitochondrial chromosome
cellular_component	GO:0005742	mitochondrial outer membrane translocase complex
cellular_component	GO:0005743	mitochondrial inner membrane
cellular_component	GO:0005740	mitochondrial envelope
cellular_component	GO:0005741	mitochondrial outer membrane
cellular_component	GO:0005746	mitochondrial respiratory chain
cellular_component	GO:0005744	mitochondrial inner membrane presequence translocase complex
biological_process	GO:0048208	COPII coating of ER-derived vesicle
biological_process	GO:0048209	regulation of vesicle targeting, to, from or within Golgi
molecular_function	GO:0042054	histone methyltransferase activity
biological_process	GO:0048200	Golgi transport vesicle coating
biological_process	GO:0048202	clathrin coating of Golgi vesicle
biological_process	GO:0048203	vesicle targeting, trans-Golgi to endosome
biological_process	GO:0048204	vesicle targeting, inter-Golgi cisterna
biological_process	GO:0048205	COPI coating of Golgi vesicle
biological_process	GO:0048206	vesicle targeting, cis-Golgi to rough ER
biological_process	GO:0048207	vesicle targeting, rough ER to cis-Golgi
cellular_component	GO:0035097	histone methyltransferase complex
biological_process	GO:0043504	mitochondrial DNA repair
biological_process	GO:0045016	mitochondrial magnesium ion transport
biological_process	GO:0045018	retrograde transport, vacuole to Golgi
cellular_component	GO:0016007	mitochondrial derivative
biological_process	GO:0006851	mitochondrial calcium ion transport
biological_process	GO:0006850	mitochondrial pyruvate transport
molecular_function	GO:0004244	mitochondrial inner membrane peptidase activity
molecular_function	GO:0004240	mitochondrial processing peptidase activity
molecular_function	GO:0004243	mitochondrial intermediate peptidase activity
biological_process	GO:0008053	mitochondrial fusion
cellular_component	GO:0042025	host cell nucleus
molecular_function	GO:0008190	eukaryotic initiation factor 4E binding
biological_process	GO:0051647	nucleus localization
biological_process	GO:0051645	Golgi localization
cellular_component	GO:0009507	chloroplast
molecular_function	GO:0045129	NAD-independent histone deacetylase activity
cellular_component	GO:0005801	cis-Golgi network
cellular_component	GO:0045120	pronucleus
cellular_component	GO:0005802	trans-Golgi network
molecular_function	GO:0035064	methylated histone residue binding
biological_process	GO:0035065	regulation of histone acetylation
biological_process	GO:0035066	positive regulation of histone acetylation
biological_process	GO:0035067	negative regulation of histone acetylation
cellular_component	GO:0035267	NuA4 histone acetyltransferase complex
molecular_function	GO:0043499	eukaryotic cell surface binding
biological_process	GO:0006408	snRNA export from nucleus
biological_process	GO:0009610	response to symbiotic fungus
biological_process	GO:0006264	mitochondrial DNA replication
biological_process	GO:0042990	regulation of transcription factor import into nucleus
cellular_component	GO:0005795	Golgi stack
cellular_component	GO:0005794	Golgi apparatus
cellular_component	GO:0005797	Golgi medial cisterna
cellular_component	GO:0005796	Golgi lumen
cellular_component	GO:0005791	rough endoplasmic reticulum
cellular_component	GO:0005790	smooth endoplasmic reticulum
cellular_component	GO:0005793	ER-Golgi intermediate compartment
cellular_component	GO:0005798	Golgi-associated vesicle
biological_process	GO:0031064	negative regulation of histone deacetylation
biological_process	GO:0031065	positive regulation of histone deacetylation
biological_process	GO:0031066	regulation of histone deacetylation at centromere
biological_process	GO:0031067	negative regulation of histone deacetylation at centromere
biological_process	GO:0031060	regulation of histone methylation
biological_process	GO:0031061	negative regulation of histone methylation
biological_process	GO:0031062	positive regulation of histone methylation
biological_process	GO:0031063	regulation of histone deacetylation
biological_process	GO:0031068	positive regulation of histone deacetylation at centromere
molecular_function	GO:0031493	nucleosomal histone binding
biological_process	GO:0048220	cis-Golgi to rough ER vesicle-mediated transport
biological_process	GO:0006611	protein export from nucleus
biological_process	GO:0006610	ribosomal protein import into nucleus
biological_process	GO:0016047	detection of parasitic fungus
biological_process	GO:0001844	protein insertion into mitochondrial membrane during induction of apoptosis
biological_process	GO:0048213	Golgi vesicle prefusion complex stabilization
biological_process	GO:0048212	Golgi vesicle uncoating
biological_process	GO:0048250	mitochondrial iron ion transport
biological_process	GO:0042147	retrograde transport, endosome to Golgi
biological_process	GO:0010019	chloroplast-nucleus signaling pathway
cellular_component	GO:0043253	chloroplast ribosome
molecular_function	GO:0030941	chloroplast targeting sequence binding
molecular_function	GO:0030942	endoplasmic reticulum signal peptide binding
cellular_component	GO:0030868	smooth endoplasmic reticulum membrane
biological_process	GO:0045041	protein import into mitochondrial intermembrane space
biological_process	GO:0045040	protein import into mitochondrial outer membrane
biological_process	GO:0045043	protein import into mitochondrial intermembrane space, nonconservative
biological_process	GO:0045042	protein import into mitochondrial intermembrane space, conservative
cellular_component	GO:0030867	rough endoplasmic reticulum membrane
biological_process	GO:0045044	protein import into mitochondrial intermembrane space, direct
cellular_component	GO:0000138	Golgi trans cisterna
cellular_component	GO:0000139	Golgi membrane
molecular_function	GO:0016464	chloroplast protein-transporting ATPase activity
biological_process	GO:0008334	histone mRNA metabolic process
biological_process	GO:0009658	chloroplast organization
cellular_component	GO:0012510	trans-Golgi network transport vesicle membrane
biological_process	GO:0000042	protein targeting to Golgi
biological_process	GO:0046784	intronless viral mRNA export from host nucleus
biological_process	GO:0035039	male pronucleus formation
biological_process	GO:0035038	female pronucleus formation
molecular_function	GO:0035033	histone deacetylase regulator activity
molecular_function	GO:0017136	NAD-dependent histone deacetylase activity
molecular_function	GO:0035035	histone acetyltransferase binding
molecular_function	GO:0035034	histone acetyltransferase regulator activity
biological_process	GO:0046760	non-lytic virus budding from Golgi membrane
biological_process	GO:0046763	virus budding from Golgi membrane
biological_process	GO:0008637	apoptotic mitochondrial changes
biological_process	GO:0006123	mitochondrial electron transport, cytochrome c to oxygen
biological_process	GO:0006122	mitochondrial electron transport, ubiquinol to cytochrome c
biological_process	GO:0006121	mitochondrial electron transport, succinate to ubiquinone
biological_process	GO:0006120	mitochondrial electron transport, NADH to ubiquinone
cellular_component	GO:0043076	megasporocyte nucleus
cellular_component	GO:0043073	germ cell nucleus
cellular_component	GO:0043078	polar nucleus
cellular_component	GO:0043079	antipodal cell nucleus
biological_process	GO:0000266	mitochondrial fission
biological_process	GO:0019750	chloroplast transport
biological_process	GO:0010239	chloroplast mRNA processing
biological_process	GO:0007302	nurse cell nucleus anchoring
cellular_component	GO:0030130	clathrin coat of trans-Golgi network vesicle
cellular_component	GO:0030134	ER to Golgi transport vesicle
biological_process	GO:0048280	vesicle fusion with Golgi apparatus
biological_process	GO:0009904	chloroplast accumulation movement
biological_process	GO:0006409	tRNA export from nucleus
biological_process	GO:0009902	chloroplast relocation
biological_process	GO:0009903	chloroplast avoidance movement
cellular_component	GO:0005759	mitochondrial matrix
cellular_component	GO:0005758	mitochondrial intermembrane space
biological_process	GO:0006404	RNA import into nucleus
biological_process	GO:0006405	RNA export from nucleus
biological_process	GO:0006406	mRNA export from nucleus
biological_process	GO:0006407	rRNA export from nucleus
biological_process	GO:0048194	Golgi vesicle budding
biological_process	GO:0048195	Golgi membrane priming complex assembly
biological_process	GO:0048197	Golgi membrane coat protein complex assembly
biological_process	GO:0048219	inter-Golgi cisterna vesicle-mediated transport
biological_process	GO:0048193	Golgi vesicle transport
biological_process	GO:0048216	negative regulation of Golgi vesicle fusion to target membrane
biological_process	GO:0048215	positive regulation of Golgi vesicle fusion to target membrane
biological_process	GO:0048214	regulation of Golgi vesicle fusion to target membrane
biological_process	GO:0048198	Golgi vesicle bud deformation and release
biological_process	GO:0048199	vesicle targeting, to, from or within Golgi
biological_process	GO:0048211	Golgi vesicle docking
biological_process	GO:0048210	Golgi vesicle fusion to target membrane
cellular_component	GO:0031358	intrinsic to chloroplast outer membrane
cellular_component	GO:0031359	integral to chloroplast outer membrane
cellular_component	GO:0031356	intrinsic to chloroplast inner membrane
cellular_component	GO:0031357	integral to chloroplast inner membrane
cellular_component	GO:0001939	female pronucleus
