# Supplementary material for: GOChase-II: correcting semantic inconsistencies from Gene Ontology-based annotations for gene products
Source: BMC Bioinformatics. 2011 Feb 15;12(Suppl 1):S40. doi: 10.1186/1471-2105-12-S1-S40 (PMC3044297; doi:10.1186/1471-2105-12-S1-S40)
Supplement: Additional file 4 [file 1471-2105-12-S1-S40-S4.TXT]

Term type	Term acc	Term name	Species name
biological_process	GO:0010729	positive regulation of hydrogen peroxide biosynthetic process	3702	Arabidopsis thaliana
biological_process	GO:0035266	meristem growth	3702	Arabidopsis thaliana
biological_process	GO:0051426	spindle pole body maturation	4896	Schizosaccharomyces pombe
biological_process	GO:0010797	regulation of multivesicular body size involved in endosome transport	7227	Drosophila melanogaster
biological_process	GO:0075344	modulation by symbiont of host protein levels	223283	Pseudomonas syringae pv. tomato str. DC3000
molecular_function	GO:0080015	sabinene synthase activity	3702	Arabidopsis thaliana
molecular_function	GO:0080031	methyl salicylate esterase activity	3702	Arabidopsis thaliana
biological_process	GO:0010895	negative regulation of ergosterol biosynthetic process	4896	Schizosaccharomyces pombe
biological_process	GO:0080053	response to phenylalanine	3702	Arabidopsis thaliana
molecular_function	GO:0080069	7-methylthioheptyl-desulfoglucosinolate sulfotransferase activity	3702	Arabidopsis thaliana
biological_process	GO:0010963	regulation of L-arginine import	4896	Schizosaccharomyces pombe
biological_process	GO:0080086	stamen filament development	3702	Arabidopsis thaliana
biological_process	GO:0051650	establishment of vesicle localization	3702	Arabidopsis thaliana
molecular_function	GO:0080102	3-methylthiopropyl glucosinolate S-oxygenase activity	3702	Arabidopsis thaliana
biological_process	GO:0051692	cellular oligosaccharide catabolic process	4896	Schizosaccharomyces pombe
molecular_function	GO:0004914	interleukin-5 receptor activity	9606	Homo sapiens
biological_process	GO:0080119	ER body organization	3702	Arabidopsis thaliana
molecular_function	GO:0080138	boron uptake transmembrane transporter activity	3702	Arabidopsis thaliana
molecular_function	GO:0051746	thalianol synthase activity	3702	Arabidopsis thaliana
biological_process	GO:0090039	regulation of gene-specific transcription elongation from RNA polymerase II promoter	4896	Schizosaccharomyces pombe
biological_process	GO:0042429	serotonin catabolic process	7227	Drosophila melanogaster
biological_process	GO:0042527	negative regulation of tyrosine phosphorylation of Stat6 protein	10090	Mus musculus
molecular_function	GO:0005225	volume-sensitive anion channel activity	7227	Drosophila melanogaster
biological_process	GO:0042550	photosystem I stabilization	3702	Arabidopsis thaliana
cellular_component	GO:0042646	plastid nucleoid	3702	Arabidopsis thaliana
biological_process	GO:0042684	cardioblast cell fate commitment	7227	Drosophila melanogaster
biological_process	GO:0042758	long-chain fatty acid catabolic process	162425	Emericella nidulans
molecular_function	GO:0015519	D-xylose:hydrogen symporter activity	227377	Coxiella burnetii RSA 493
biological_process	GO:0042905	9-cis-retinoic acid metabolic process	10116	Rattus norvegicus
biological_process	GO:0015712	hexose phosphate transport	3702	Arabidopsis thaliana
cellular_component	GO:0005693	U12 snRNP	7227	Drosophila melanogaster
biological_process	GO:0019240	citrulline biosynthetic process	9606	Homo sapiens
biological_process	GO:0043051	regulation of pharyngeal pumping	6239	Caenorhabditis elegans
cellular_component	GO:0005831	steroid hormone aporeceptor complex	10090	Mus musculus
biological_process	GO:0015906	sulfathiazole transport	511145	Escherichia coli str. K-12 substr. MG1655
molecular_function	GO:0043168	anion binding	511145	Escherichia coli str. K-12 substr. MG1655
cellular_component	GO:0016006	Nebenkern	7227	Drosophila melanogaster
biological_process	GO:0043255	regulation of carbohydrate biosynthetic process	4932	Saccharomyces cerevisiae
biological_process	GO:0006035	cuticle chitin biosynthetic process	7227	Drosophila melanogaster
biological_process	GO:0019750	chloroplast transport	3702	Arabidopsis thaliana
molecular_function	GO:0043399	tRNA A64-2'-O-ribosylphosphate transferase activity	4896	Schizosaccharomyces pombe
biological_process	GO:0016124	xanthophyll catabolic process	3702	Arabidopsis thaliana
molecular_function	GO:0019809	spermidine binding	10116	Rattus norvegicus
molecular_function	GO:0016252	nonspecific RNA polymerase II transcription factor activity	5833	Plasmodium falciparum
biological_process	GO:0019954	asexual reproduction	4932	Saccharomyces cerevisiae
biological_process	GO:0043572	plastid fission	3702	Arabidopsis thaliana
biological_process	GO:0043609	regulation of carbon utilization	162425	Emericella nidulans
cellular_component	GO:0020025	subpellicular microtubule	185431	Trypanosoma brucei TREU927
biological_process	GO:0021551	central nervous system morphogenesis	7227	Drosophila melanogaster
biological_process	GO:0021667	rhombomere 6 morphogenesis	7955	Danio rerio
molecular_function	GO:0043871	delta1-piperideine-6-carboxylate dehydrogenase activity	220664	Pseudomonas fluorescens Pf-5
biological_process	GO:0021744	dorsal motor nucleus of vagus nerve development	7955	Danio rerio
biological_process	GO:0043936	asexual sporulation resulting in formation of a cellular spore	162425	Emericella nidulans
biological_process	GO:0043971	histone H3-K18 acetylation	7227	Drosophila melanogaster
molecular_function	GO:0016634	oxidoreductase activity, acting on the CH-CH group of donors, oxygen as acceptor	220664	Pseudomonas fluorescens Pf-5
biological_process	GO:0044413	avoidance of host defenses	5476	Candida albicans
cellular_component	GO:0044437	vacuolar part	4932	Saccharomyces cerevisiae
biological_process	GO:0022621	shoot system development	3702	Arabidopsis thaliana
molecular_function	GO:0016754	sinapoylglucose-malate O-sinapoyltransferase activity	3702	Arabidopsis thaliana
biological_process	GO:0030002	cellular anion homeostasis	3702	Arabidopsis thaliana
biological_process	GO:0006653	lecithin metabolic process	10090	Mus musculus
molecular_function	GO:0016961	class III ribonucleotide reductase activity	83333	Escherichia coli K-12
biological_process	GO:0017062	respiratory chain complex III assembly	4896	Schizosaccharomyces pombe
biological_process	GO:0045357	regulation of interferon-beta biosynthetic process	10090	Mus musculus
biological_process	GO:0006856	eye pigment precursor transport	7227	Drosophila melanogaster
molecular_function	GO:0030369	ICAM-3 receptor activity	9606	Homo sapiens
molecular_function	GO:0017170	KU70 binding	7227	Drosophila melanogaster
biological_process	GO:0018012	N-terminal peptidyl-alanine trimethylation	511145	Escherichia coli str. K-12 substr. MG1655
biological_process	GO:0006967	positive regulation of antifungal peptide biosynthetic process	7227	Drosophila melanogaster
biological_process	GO:0018209	peptidyl-serine modification	44689	Dictyostelium discoideum
biological_process	GO:0007054	spindle assembly involved in male meiosis I	7227	Drosophila melanogaster
biological_process	GO:0018409	peptide or protein amino-terminal blocking	4932	Saccharomyces cerevisiae
molecular_function	GO:0030565	snRNA pseudouridylation guide activity	4932	Saccharomyces cerevisiae
biological_process	GO:0045661	regulation of myoblast differentiation	10090	Mus musculus
biological_process	GO:0007078	lamin depolymerization	6239	Caenorhabditis elegans
molecular_function	GO:0018483	6-oxohexanoate dehydrogenase activity	101510	Rhodococcus jostii RHA1
biological_process	GO:0030707	ovarian follicle cell development	7227	Drosophila melanogaster
biological_process	GO:0030726	testicular ring canal formation	7227	Drosophila melanogaster
molecular_function	GO:0018817	2-oxo-hept-3-ene-1,7-dioate hydratase activity	220664	Pseudomonas fluorescens Pf-5
molecular_function	GO:0018861	4-chlorobenzoate-CoA ligase activity	405744	Arthrobacter sp. FG1
biological_process	GO:0007307	eggshell chorion gene amplification	7227	Drosophila melanogaster
cellular_component	GO:0030931	heterotetrameric ADPG pyrophosphorylase complex	3702	Arabidopsis thaliana
biological_process	GO:0007395	dorsal closure, spreading of leading edge cells	7227	Drosophila melanogaster
molecular_function	GO:0031006	filamin-A binding	10116	Rattus norvegicus
biological_process	GO:0031028	septation initiation signaling	4896	Schizosaccharomyces pombe
biological_process	GO:0046271	phenylpropanoid catabolic process	223283	Pseudomonas syringae pv. tomato str. DC3000
biological_process	GO:0007430	terminal branching, open tracheal system	7227	Drosophila melanogaster
biological_process	GO:0007451	dorsal/ventral lineage restriction, imaginal disc	7227	Drosophila melanogaster
biological_process	GO:0007478	leg disc morphogenesis	7227	Drosophila melanogaster
cellular_component	GO:0031097	medial cortex	4896	Schizosaccharomyces pombe
biological_process	GO:0007496	anterior midgut development	7227	Drosophila melanogaster
biological_process	GO:0046445	benzyl isoquinoline alkaloid metabolic process	167879	Colwellia psychrerythraea 34H
biological_process	GO:0031159	positive regulation of aggregate size involved in sorocarp development	44689	Dictyostelium discoideum
molecular_function	GO:0046480	galactolipid galactosyltransferase activity	3702	Arabidopsis thaliana
biological_process	GO:0007560	imaginal disc morphogenesis	7227	Drosophila melanogaster
biological_process	GO:0046506	sulfolipid biosynthetic process	3702	Arabidopsis thaliana
molecular_function	GO:0046576	rhamnogalacturonase B activity	162425	Emericella nidulans
biological_process	GO:0031319	detection of cAMP	44689	Dictyostelium discoideum
molecular_function	GO:0031473	myosin III binding	7227	Drosophila melanogaster
cellular_component	GO:0031523	Myb complex	7227	Drosophila melanogaster
molecular_function	GO:0046910	pectinesterase inhibitor activity	3702	Arabidopsis thaliana
biological_process	GO:0000273	lipoic acid metabolic process	3702	Arabidopsis thaliana
biological_process	GO:0031570	DNA integrity checkpoint	4896	Schizosaccharomyces pombe
molecular_function	GO:0046988	asioloorosomucoid beta-1,3-glucuronosyltransferase activity	7227	Drosophila melanogaster
biological_process	GO:0008291	acetylcholine metabolic process	10116	Rattus norvegicus
molecular_function	GO:0031859	platelet activating factor receptor binding	110218	Proatheris superciliaris
biological_process	GO:0031922	pyridoxamine transport	4896	Schizosaccharomyces pombe
biological_process	GO:0032101	regulation of response to external stimulus	511145	Escherichia coli str. K-12 substr. MG1655
molecular_function	GO:0047504	(-)-menthol dehydrogenase activity	3702	Arabidopsis thaliana
biological_process	GO:0000964	mitochondrial RNA 5'-end processing	4932	Saccharomyces cerevisiae
molecular_function	GO:0047610	acetylsalicylate deacetylase activity	641118	Ochrobactrum intermedium LMG 3301
biological_process	GO:0032260	response to jasmonic acid stimulus during jasmonic acid and ethylene-dependent systemic resistance	3702	Arabidopsis thaliana
molecular_function	GO:0047638	albendazole monooxygenase activity	9606	Homo sapiens
biological_process	GO:0032285	ensheathment of non-myelinated axons	7955	Danio rerio
molecular_function	GO:0047809	D-2-hydroxy-acid dehydrogenase activity	5085	Aspergillus fumigatus
biological_process	GO:0001748	optic lobe placode development	7227	Drosophila melanogaster
molecular_function	GO:0032555	purine ribonucleotide binding	4932	Saccharomyces cerevisiae
biological_process	GO:0048052	R1/R6 cell differentiation	7227	Drosophila melanogaster
biological_process	GO:0048140	male germ-line cyst encapsulation	7227	Drosophila melanogaster
cellular_component	GO:0032798	Swi5-Sfr1 complex	4896	Schizosaccharomyces pombe
biological_process	GO:0032858	activation of Rab GTPase activity	44689	Dictyostelium discoideum
molecular_function	GO:0032935	sterol sensor activity	4896	Schizosaccharomyces pombe
biological_process	GO:0048337	positive regulation of mesodermal cell fate specification	7955	Danio rerio
biological_process	GO:0002077	acrosome matrix dispersal	9606	Homo sapiens
biological_process	GO:0002101	tRNA wobble cytosine modification	511145	Escherichia coli str. K-12 substr. MG1655
biological_process	GO:0048448	stamen morphogenesis	3702	Arabidopsis thaliana
biological_process	GO:0002136	wobble base lysidine biosynthesis	511145	Escherichia coli str. K-12 substr. MG1655
biological_process	GO:0033047	regulation of mitotic sister chromatid segregation	4896	Schizosaccharomyces pombe
biological_process	GO:0048479	style development	3702	Arabidopsis thaliana
biological_process	GO:0033103	protein secretion by the type VI secretion system	220664	Pseudomonas fluorescens Pf-5
biological_process	GO:0048497	maintenance of floral organ identity	3702	Arabidopsis thaliana
biological_process	GO:0033159	negative regulation of protein import into nucleus, translocation	10116	Rattus norvegicus
biological_process	GO:0048560	establishment of anatomical structure orientation	6239	Caenorhabditis elegans
biological_process	GO:0048579	negative regulation of long-day photoperiodism, flowering	3702	Arabidopsis thaliana
cellular_component	GO:0009319	cytochrome o ubiquinol oxidase complex	227377	Coxiella burnetii RSA 493
biological_process	GO:0033244	regulation of penicillin metabolic process	162425	Emericella nidulans
molecular_function	GO:0009383	rRNA (cytosine-C5-)-methyltransferase activity	511145	Escherichia coli str. K-12 substr. MG1655
biological_process	GO:0052077	modulation by symbiont of defense-related host ethylene-mediated signal transduction pathway	4792	Phytophthora parasitica
biological_process	GO:0002757	immune response-activating signal transduction	7955	Danio rerio
molecular_function	GO:0033409	UAU codon-amino acid adaptor activity	4896	Schizosaccharomyces pombe
molecular_function	GO:0033425	CAU codon-amino acid adaptor activity	4896	Schizosaccharomyces pombe
cellular_component	GO:0055039	trichocyst	5888	Paramecium tetraurelia
molecular_function	GO:0033446	AGC codon-amino acid adaptor activity	4896	Schizosaccharomyces pombe
biological_process	GO:0048798	swim bladder inflation	7955	Danio rerio
biological_process	GO:0003031	detection of carbon dioxide	7227	Drosophila melanogaster
biological_process	GO:0048823	nucleate erythrocyte development	7955	Danio rerio
cellular_component	GO:0009517	PSII associated light-harvesting complex II	3702	Arabidopsis thaliana
biological_process	GO:0003208	cardiac ventricle morphogenesis	10090	Mus musculus
biological_process	GO:0048868	pollen tube development	3702	Arabidopsis thaliana
biological_process	GO:0003327	pancreatic B cell fate commitment	10090	Mus musculus
cellular_component	GO:0009569	chloroplast starch grain	3702	Arabidopsis thaliana
biological_process	GO:0048925	lateral line system development	7955	Danio rerio
biological_process	GO:0009595	detection of biotic stimulus	9606	Homo sapiens
biological_process	GO:0033629	negative regulation of cell adhesion mediated by integrin	9606	Homo sapiens
biological_process	GO:0009627	systemic acquired resistance	3702	Arabidopsis thaliana
biological_process	GO:0033668	negative regulation by symbiont of host apoptosis	223283	Pseudomonas syringae pv. tomato str. DC3000
biological_process	GO:0009696	salicylic acid metabolic process	3702	Arabidopsis thaliana
biological_process	GO:0009769	photosynthesis, light harvesting in photosystem II	3702	Arabidopsis thaliana
biological_process	GO:0060233	oenocyte delamination	7227	Drosophila melanogaster
molecular_function	GO:0033834	kaempferol 3-O-galactosyltransferase activity	4102	Petunia x hybrida
biological_process	GO:0009834	secondary cell wall biogenesis	3702	Arabidopsis thaliana
molecular_function	GO:0050324	taurocyamine kinase activity	6344	Arenicola marina
biological_process	GO:0009856	pollination	3702	Arabidopsis thaliana
molecular_function	GO:0050382	uracil-5-carboxylate decarboxylase activity	5141	Neurospora crassa
biological_process	GO:0009902	chloroplast relocation	3702	Arabidopsis thaliana
biological_process	GO:0060402	calcium ion transport into cytosol	9606	Homo sapiens
cellular_component	GO:0009921	auxin efflux carrier complex	39947	Oryza sativa Japonica Group
cellular_component	GO:0009941	chloroplast envelope	3702	Arabidopsis thaliana
biological_process	GO:0009958	positive gravitropism	3702	Arabidopsis thaliana
biological_process	GO:0034196	acylglycerol transport	3702	Arabidopsis thaliana
biological_process	GO:0010020	chloroplast fission	3702	Arabidopsis thaliana
biological_process	GO:0034217	ascospore wall chitin biosynthetic process	4896	Schizosaccharomyces pombe
biological_process	GO:0034243	regulation of RNA elongation from RNA polymerase II promoter	4896	Schizosaccharomyces pombe
molecular_function	GO:0050594	tabersonine 16-hydroxylase activity	4058	Catharanthus roseus
biological_process	GO:0010054	trichoblast differentiation	3702	Arabidopsis thaliana
molecular_function	GO:0034317	nicotinic acid riboside kinase activity	4932	Saccharomyces cerevisiae
biological_process	GO:0010094	specification of carpel identity	3702	Arabidopsis thaliana
biological_process	GO:0034355	NAD salvage	511145	Escherichia coli str. K-12 substr. MG1655
biological_process	GO:0010116	positive regulation of abscisic acid biosynthetic process	3702	Arabidopsis thaliana
biological_process	GO:0034378	chylomicron assembly	9606	Homo sapiens
biological_process	GO:0050696	trichloroethylene catabolic process	243164	Dehalococcoides ethenogenes 195
biological_process	GO:0010182	sugar mediated signaling pathway	3702	Arabidopsis thaliana
biological_process	GO:0010200	response to chitin	3702	Arabidopsis thaliana
biological_process	GO:0070094	positive regulation of glucagon secretion	10116	Rattus norvegicus
biological_process	GO:0010233	phloem transport	3702	Arabidopsis thaliana
biological_process	GO:0010254	nectary development	3702	Arabidopsis thaliana
biological_process	GO:0010272	response to silver ion	511145	Escherichia coli str. K-12 substr. MG1655
biological_process	GO:0050899	nitrile catabolic process	1848	Pseudonocardia thermophila
molecular_function	GO:0010291	carotene beta-ring hydroxylase activity	3702	Arabidopsis thaliana
molecular_function	GO:0010326	methionine-oxo-acid transaminase activity	3702	Arabidopsis thaliana
biological_process	GO:0070349	positive regulation of brown fat cell proliferation	10090	Mus musculus
biological_process	GO:0034770	histone H4-K20 methylation	4896	Schizosaccharomyces pombe
biological_process	GO:0010344	seed oilbody biogenesis	3702	Arabidopsis thaliana
cellular_component	GO:0034974	Swi5-Swi2 complex	4896	Schizosaccharomyces pombe
biological_process	GO:0051030	snRNA transport	4932	Saccharomyces cerevisiae
biological_process	GO:0010364	regulation of ethylene biosynthetic process	3702	Arabidopsis thaliana
biological_process	GO:0010387	signalosome assembly	3702	Arabidopsis thaliana
molecular_function	GO:0010428	methyl-CpNpG binding	3702	Arabidopsis thaliana
molecular_function	GO:0070529	L-tryptophan aminotransferase activity	162425	Emericella nidulans
biological_process	GO:0035045	sperm plasma membrane disassembly	7227	Drosophila melanogaster
biological_process	GO:0010456	cell proliferation in dorsal spinal cord	7955	Danio rerio
molecular_function	GO:0010474	glucose-1-phosphate guanylyltransferase (GDP) activity	3702	Arabidopsis thaliana
biological_process	GO:0035081	induction of programmed cell death by hormones	7227	Drosophila melanogaster
molecular_function	GO:0010491	UTP:arabinose-1-phosphate uridylyltransferase activity	3702	Arabidopsis thaliana
molecular_function	GO:0070628	proteasome binding	9606	Homo sapiens
biological_process	GO:0010516	negative regulation of cellular response to nitrogen starvation	4896	Schizosaccharomyces pombe
biological_process	GO:0010541	acropetal auxin transport	3702	Arabidopsis thaliana
biological_process	GO:0035151	regulation of tube size, open tracheal system	7227	Drosophila melanogaster
biological_process	GO:0035168	larval lymph gland hemocyte differentiation	7227	Drosophila melanogaster
biological_process	GO:0010593	negative regulation of lamellipodium assembly	7227	Drosophila melanogaster
biological_process	GO:0070798	positive regulation of cleistothecium development	162425	Emericella nidulans
biological_process	GO:0035187	hatching behavior	7227	Drosophila melanogaster
biological_process	GO:0035207	negative regulation of hemocyte proliferation	7227	Drosophila melanogaster
molecular_function	GO:0070890	sodium-dependent L-ascorbate transmembrane transporter activity	9606	Homo sapiens
biological_process	GO:0035233	germ cell repulsion	7227	Drosophila melanogaster
biological_process	GO:0070947	neutrophil mediated killing of fungus	10090	Mus musculus
biological_process	GO:0010731	protein amino acid glutathionylation	3702	Arabidopsis thaliana
molecular_function	GO:0071207	histone pre-mRNA stem-loop binding	9606	Homo sapiens
biological_process	GO:0010828	positive regulation of glucose transport	10116	Rattus norvegicus
biological_process	GO:0075346	modification by symbiont of host protein by ubiquitination	223283	Pseudomonas syringae pv. tomato str. DC3000
biological_process	GO:0010846	activation of reciprocal meiotic recombination	4896	Schizosaccharomyces pombe
molecular_function	GO:0080016	(-)-E-beta-caryophyllene synthase activity	3702	Arabidopsis thaliana
biological_process	GO:0040021	hermaphrodite germ-line sex determination	6239	Caenorhabditis elegans
molecular_function	GO:0080032	methyl jasmonate esterase activity	3702	Arabidopsis thaliana
molecular_function	GO:0080054	low affinity nitrate transmembrane transporter activity	3702	Arabidopsis thaliana
molecular_function	GO:0080070	8-methylthiooctyl-desulfoglucosinolate sulfotransferase activity	3702	Arabidopsis thaliana
biological_process	GO:0051622	negative regulation of norepinephrine uptake	9606	Homo sapiens
molecular_function	GO:0004876	complement component C3a receptor activity	9606	Homo sapiens
biological_process	GO:0010964	regulation of chromatin silencing by small RNA	4896	Schizosaccharomyces pombe
molecular_function	GO:0080087	callose binding	3702	Arabidopsis thaliana
molecular_function	GO:0080103	4-methylthiopropyl glucosinolate S-oxygenase activity	3702	Arabidopsis thaliana
molecular_function	GO:0004917	interleukin-7 receptor activity	9606	Homo sapiens
biological_process	GO:0042139	early meiotic recombination nodule assembly	7227	Drosophila melanogaster
molecular_function	GO:0080139	boron efflux transmembrane transporter activity	3702	Arabidopsis thaliana
biological_process	GO:0014066	regulation of phosphoinositide 3-kinase cascade	44689	Dictyostelium discoideum
biological_process	GO:0090042	tubulin deacetylation	9606	Homo sapiens
biological_process	GO:0090110	cargo loading into COPII-coated vesicle	4932	Saccharomyces cerevisiae
biological_process	GO:0051883	killing of cells in other organism during symbiotic interaction	223283	Pseudomonas syringae pv. tomato str. DC3000
biological_process	GO:0042338	collagen and cuticulin-based cuticle development during molting	6239	Caenorhabditis elegans
biological_process	GO:0042387	plasmatocyte differentiation	7227	Drosophila melanogaster
molecular_function	GO:0015126	canalicular bile acid transmembrane transporter activity	10116	Rattus norvegicus
biological_process	GO:0042435	indole derivative biosynthetic process	7227	Drosophila melanogaster
molecular_function	GO:0042469	versicolorin reductase activity	162425	Emericella nidulans
biological_process	GO:0042494	detection of bacterial lipoprotein	9031	Gallus gallus
molecular_function	GO:0015298	solute:cation antiporter activity	243231	Geobacter sulfurreducens PCA
cellular_component	GO:0042648	chloroplast chromosome	4085	Nicotiana
biological_process	GO:0042685	cardioblast cell fate specification	7227	Drosophila melanogaster
molecular_function	GO:0005430	synaptic vesicle amine transmembrane transporter activity	7227	Drosophila melanogaster
biological_process	GO:0042737	drug catabolic process	9606	Homo sapiens
biological_process	GO:0018920	glyphosate metabolic process	3702	Arabidopsis thaliana
biological_process	GO:0018993	somatic sex determination	7227	Drosophila melanogaster
cellular_component	GO:0019035	viral integration complex	9606	Homo sapiens
biological_process	GO:0019090	mitochondrial rRNA export from mitochondrion	7227	Drosophila melanogaster
biological_process	GO:0015713	phosphoglycerate transport	686	Vibrio cholerae O1 biovar El Tor
biological_process	GO:0042956	maltodextrin transport	511145	Escherichia coli str. K-12 substr. MG1655
biological_process	GO:0019280	L-methionine biosynthetic process from homoserine via O-acetyl-L-homoserine and cystathionine	162425	Emericella nidulans
biological_process	GO:0019309	mannose catabolic process	511145	Escherichia coli str. K-12 substr. MG1655
biological_process	GO:0019342	trypanothione biosynthetic process	185431	Trypanosoma brucei TREU927
biological_process	GO:0019407	hexitol catabolic process	4896	Schizosaccharomyces pombe
biological_process	GO:0019567	arabinose biosynthetic process	3702	Arabidopsis thaliana
cellular_component	GO:0016007	mitochondrial derivative	7227	Drosophila melanogaster
biological_process	GO:0019607	phenylethylamine catabolic process	246200	Ruegeria pomeroyi DSS-3
biological_process	GO:0019643	reductive tricarboxylic acid cycle	208964	Pseudomonas aeruginosa PAO1
biological_process	GO:0016054	organic acid catabolic process	198094	Bacillus anthracis str. Ames
biological_process	GO:0006036	cuticle chitin catabolic process	7227	Drosophila melanogaster
biological_process	GO:0043402	glucocorticoid mediated signaling pathway	10116	Rattus norvegicus
molecular_function	GO:0019810	putrescine binding	246200	Ruegeria pomeroyi DSS-3
biological_process	GO:0043471	regulation of cellular carbohydrate catabolic process	511145	Escherichia coli str. K-12 substr. MG1655
biological_process	GO:0043555	regulation of translation in response to stress	4896	Schizosaccharomyces pombe
biological_process	GO:0016330	second mitotic wave during compound eye morphogenesis	7227	Drosophila melanogaster
cellular_component	GO:0020026	merozoite dense granule	5833	Plasmodium falciparum
biological_process	GO:0021531	radial glial cell differentiation in spinal cord	7955	Danio rerio
biological_process	GO:0016479	negative regulation of transcription from RNA polymerase I promoter	6239	Caenorhabditis elegans
molecular_function	GO:0016501	prostacyclin receptor activity	10090	Mus musculus
biological_process	GO:0043974	histone H3-K27 acetylation	7227	Drosophila melanogaster
biological_process	GO:0044011	single-species biofilm formation on inanimate substrate	5476	Candida albicans
cellular_component	GO:0044438	microbody part	4932	Saccharomyces cerevisiae
cellular_component	GO:0022624	proteasome accessory complex	4932	Saccharomyces cerevisiae
molecular_function	GO:0016755	transferase activity, transferring amino-acyl groups	511145	Escherichia coli str. K-12 substr. MG1655
cellular_component	GO:0030093	chloroplast photosystem I	3702	Arabidopsis thaliana
biological_process	GO:0045450	bicoid mRNA localization	7227	Drosophila melanogaster
biological_process	GO:0045489	pectin biosynthetic process	3702	Arabidopsis thaliana
biological_process	GO:0007056	spindle assembly involved in female meiosis	7227	Drosophila melanogaster
biological_process	GO:0018411	protein amino acid glucuronidation	10116	Rattus norvegicus
molecular_function	GO:0018484	4-hydroxybenzaldehyde dehydrogenase activity	446468	Nocardiopsis dassonvillei subsp. dassonvillei DSM 43111
biological_process	GO:0030708	germarium-derived female germ-line cyst encapsulation	7227	Drosophila melanogaster
biological_process	GO:0030727	germarium-derived female germ-line cyst formation	7227	Drosophila melanogaster
biological_process	GO:0045894	negative regulation of transcription, mating-type specific	4932	Saccharomyces cerevisiae
biological_process	GO:0045934	negative regulation of nucleobase, nucleoside, nucleotide and nucleic acid metabolic process	4932	Saccharomyces cerevisiae
biological_process	GO:0007308	oocyte construction	7227	Drosophila melanogaster
cellular_component	GO:0030938	collagen type XVIII	10116	Rattus norvegicus
biological_process	GO:0007380	specification of segmental identity, head	7227	Drosophila melanogaster
biological_process	GO:0030989	horsetail nuclear movement	4896	Schizosaccharomyces pombe
biological_process	GO:0007396	suture of dorsal opening	7227	Drosophila melanogaster
molecular_function	GO:0031008	filamin-C binding	10090	Mus musculus
biological_process	GO:0007415	defasciculation of motor neuron axon	7227	Drosophila melanogaster
biological_process	GO:0031029	regulation of septation initiation signaling	4896	Schizosaccharomyces pombe
biological_process	GO:0007455	eye-antennal disc morphogenesis	7227	Drosophila melanogaster
biological_process	GO:0007479	leg disc proximal/distal pattern formation	7227	Drosophila melanogaster
biological_process	GO:0046448	tropane alkaloid metabolic process	4113	Solanum tuberosum
biological_process	GO:0007561	imaginal disc eversion	7227	Drosophila melanogaster
biological_process	GO:0000017	alpha-glucoside transport	4932	Saccharomyces cerevisiae
biological_process	GO:0046528	imaginal disc fusion	7227	Drosophila melanogaster
cellular_component	GO:0031254	trailing edge	44689	Dictyostelium discoideum
biological_process	GO:0007619	courtship behavior	7227	Drosophila melanogaster
molecular_function	GO:0046577	long-chain-alcohol oxidase activity	3702	Arabidopsis thaliana
biological_process	GO:0046597	negative regulation of virion penetration into host cell	9606	Homo sapiens
biological_process	GO:0008055	ocellus pigment biosynthetic process	7227	Drosophila melanogaster
biological_process	GO:0046675	induction of compound eye retinal cell programmed cell death	7227	Drosophila melanogaster
cellular_component	GO:0031475	myosin V complex	4932	Saccharomyces cerevisiae
biological_process	GO:0046885	regulation of hormone biosynthetic process	9606	Homo sapiens
biological_process	GO:0031547	brain-derived neurotrophic factor receptor signaling pathway	10116	Rattus norvegicus
biological_process	GO:0046947	hydroxylysine biosynthetic process	9606	Homo sapiens
molecular_function	GO:0046989	galactosyl beta-1,3 N-acetylgalactosamine beta-1,3-glucuronosyltransferase activity	7227	Drosophila melanogaster
molecular_function	GO:0047022	7-beta-hydroxysteroid dehydrogenase (NADP+) activity	7227	Drosophila melanogaster
molecular_function	GO:0008309	double-stranded DNA specific exodeoxyribonuclease activity	9606	Homo sapiens
molecular_function	GO:0031682	G-protein gamma-subunit binding	44689	Dictyostelium discoideum
biological_process	GO:0000412	histone peptidyl-prolyl isomerization	4932	Saccharomyces cerevisiae
molecular_function	GO:0031721	hemoglobin alpha binding	10116	Rattus norvegicus
biological_process	GO:0031860	telomeric 3' overhang formation	4896	Schizosaccharomyces pombe
biological_process	GO:0031923	pyridoxine transport	4896	Schizosaccharomyces pombe
molecular_function	GO:0047224	acetylgalactosaminyl-O-glycosyl-glycoprotein beta-1,3-N-acetylglucosaminyltransferase activity	486410	Streptococcus dysgalactiae subsp. equisimilis GGS_124
molecular_function	GO:0008414	CDP-alcohol phosphotransferase activity	7227	Drosophila melanogaster
cellular_component	GO:0031976	plastid thylakoid	4081	Solanum lycopersicum
biological_process	GO:0032107	regulation of response to nutrient levels	3702	Arabidopsis thaliana
molecular_function	GO:0047506	(deoxy)adenylate kinase activity	162425	Emericella nidulans
biological_process	GO:0000965	mitochondrial RNA 3'-end processing	4896	Schizosaccharomyces pombe
biological_process	GO:0008583	mystery cell fate differentiation	7227	Drosophila melanogaster
cellular_component	GO:0032178	medial membrane band	4896	Schizosaccharomyces pombe
molecular_function	GO:0008682	2-octoprenyl-3-methyl-6-methoxy-1,4-benzoquinone hydroxylase activity	511145	Escherichia coli str. K-12 substr. MG1655
biological_process	GO:0032415	regulation of sodium:hydrogen antiporter activity	9606	Homo sapiens
biological_process	GO:0032434	regulation of proteasomal ubiquitin-dependent protein catabolic process	4896	Schizosaccharomyces pombe
biological_process	GO:0001731	formation of translation preinitiation complex	10116	Rattus norvegicus
molecular_function	GO:0047973	guanidinoacetate kinase activity	126592	Hediste diversicolor
molecular_function	GO:0048030	disaccharide binding	83333	Escherichia coli K-12
biological_process	GO:0048054	R2/R5 cell differentiation	7227	Drosophila melanogaster
molecular_function	GO:0008921	lipopolysaccharide-1,6-galactosyltransferase activity	511145	Escherichia coli str. K-12 substr. MG1655
biological_process	GO:0048092	negative regulation of male pigmentation	7227	Drosophila melanogaster
molecular_function	GO:0008938	nicotinate N-methyltransferase activity	192012	Mikania micrantha
biological_process	GO:0048142	germarium-derived cystoblast division	7227	Drosophila melanogaster
biological_process	GO:0032861	activation of Rap GTPase activity	44689	Dictyostelium discoideum
biological_process	GO:0002005	angiotensin catabolic process in blood	9606	Homo sapiens
biological_process	GO:0048281	inflorescence morphogenesis	3702	Arabidopsis thaliana
cellular_component	GO:0032936	SREBP-SCAP complex	4896	Schizosaccharomyces pombe
cellular_component	GO:0002079	inner acrosomal membrane	10116	Rattus norvegicus
biological_process	GO:0048451	petal formation	3702	Arabidopsis thaliana
biological_process	GO:0033052	cyanoamino acid metabolic process	162425	Emericella nidulans
biological_process	GO:0048480	stigma development	3702	Arabidopsis thaliana
cellular_component	GO:0033104	type VI protein secretion system complex	220664	Pseudomonas fluorescens Pf-5
biological_process	GO:0048498	establishment of petal orientation	3702	Arabidopsis thaliana
biological_process	GO:0033139	regulation of peptidyl-serine phosphorylation of STAT protein	8355	Xenopus laevis
biological_process	GO:0002376	immune system process	9606	Homo sapiens
biological_process	GO:0048561	establishment of organ orientation	10116	Rattus norvegicus
biological_process	GO:0033206	cytokinesis after meiosis	6239	Caenorhabditis elegans
biological_process	GO:0048583	regulation of response to stimulus	4932	Saccharomyces cerevisiae
biological_process	GO:0033245	negative regulation of penicillin metabolic process	162425	Emericella nidulans
biological_process	GO:0048618	post-embryonic foregut morphogenesis	7955	Danio rerio
biological_process	GO:0033274	response to vitamin B2	10116	Rattus norvegicus
biological_process	GO:0052034	negative regulation by symbiont of pathogen-associated molecular pattern-induced host innate immunity	223283	Pseudomonas syringae pv. tomato str. DC3000
biological_process	GO:0052078	negative regulation by symbiont of defense-related host MAP kinase-mediated signal transduction pathway	223283	Pseudomonas syringae pv. tomato str. DC3000
biological_process	GO:0002758	innate immune response-activating signal transduction	10116	Rattus norvegicus
molecular_function	GO:0033410	UAC codon-amino acid adaptor activity	4896	Schizosaccharomyces pombe
biological_process	GO:0048735	haltere morphogenesis	7227	Drosophila melanogaster
molecular_function	GO:0033426	CAC codon-amino acid adaptor activity	4896	Schizosaccharomyces pombe
molecular_function	GO:0048763	calcium-induced calcium release activity	7227	Drosophila melanogaster
molecular_function	GO:0033447	AGA codon-amino acid adaptor activity	4896	Schizosaccharomyces pombe
biological_process	GO:0033500	carbohydrate homeostasis	7227	Drosophila melanogaster
biological_process	GO:0048825	cotyledon development	3702	Arabidopsis thaliana
biological_process	GO:0003099	positive regulation of the force of heart contraction by chemical signal	9606	Homo sapiens
biological_process	GO:0003209	cardiac atrium morphogenesis	10090	Mus musculus
cellular_component	GO:0033583	rhabdomere membrane	7227	Drosophila melanogaster
biological_process	GO:0003329	pancreatic PP cell fate commitment	10090	Mus musculus
molecular_function	GO:0033705	GDP-4-dehydro-6-deoxy-D-mannose reductase activity	246197	Myxococcus xanthus DK 1622
molecular_function	GO:0009674	potassium:sodium symporter activity	3702	Arabidopsis thaliana
biological_process	GO:0060101	negative regulation of phagocytosis, engulfment	6239	Caenorhabditis elegans
molecular_function	GO:0003786	actin lateral binding	4932	Saccharomyces cerevisiae
biological_process	GO:0009697	salicylic acid biosynthetic process	3702	Arabidopsis thaliana
molecular_function	GO:0033759	flavone synthase activity	4043	Petroselinum crispum
biological_process	GO:0009722	detection of cytokinin stimulus	3702	Arabidopsis thaliana
molecular_function	GO:0050196	[phosphorylase] phosphatase activity	8355	Xenopus laevis
molecular_function	GO:0033835	flavanone 7-O-glucoside 2''-O-beta-L-rhamnosyltransferase activity	37334	Citrus maxima
biological_process	GO:0009818	defense response to protozoan, incompatible interaction	3702	Arabidopsis thaliana
biological_process	GO:0009859	pollen hydration	3702	Arabidopsis thaliana
biological_process	GO:0009903	chloroplast avoidance movement	3702	Arabidopsis thaliana
molecular_function	GO:0034004	germacradienol synthase activity	1902	Streptomyces coelicolor
molecular_function	GO:0034040	lipid-transporting ATPase activity	10116	Rattus norvegicus
biological_process	GO:0009942	longitudinal axis specification	3702	Arabidopsis thaliana
cellular_component	GO:0034060	cyanelle stroma	2762	Cyanophora paradoxa
biological_process	GO:0009959	negative gravitropism	3702	Arabidopsis thaliana
biological_process	GO:0034090	maintenance of meiotic sister chromatid cohesion	3702	Arabidopsis thaliana
molecular_function	GO:0009976	tocopherol cyclase activity	3702	Arabidopsis thaliana
biological_process	GO:0060547	negative regulation of necrotic cell death	9606	Homo sapiens
biological_process	GO:0010021	amylopectin biosynthetic process	3702	Arabidopsis thaliana
biological_process	GO:0010059	positive regulation of atrichoblast fate specification	3702	Arabidopsis thaliana
biological_process	GO:0010078	maintenance of root meristem identity	3702	Arabidopsis thaliana
biological_process	GO:0060732	positive regulation of inositol phosphate biosynthetic process	9606	Homo sapiens
molecular_function	GO:0050642	2-alpha-hydroxytaxane 2-O-benzoyltransferase activity	99806	Taxus cuspidata
biological_process	GO:0010098	suspensor development	3702	Arabidopsis thaliana
molecular_function	GO:0050697	1,1,2-trichloroethene reductive dehalogenase activity	243164	Dehalococcoides ethenogenes 195
biological_process	GO:0010166	wax metabolic process	3702	Arabidopsis thaliana
biological_process	GO:0034434	sterol esterification	3702	Arabidopsis thaliana
biological_process	GO:0010183	pollen tube guidance	3702	Arabidopsis thaliana
biological_process	GO:0010201	response to continuous far red light stimulus by the high-irradiance response system	3702	Arabidopsis thaliana
molecular_function	GO:0034481	chondroitin sulfotransferase activity	7227	Drosophila melanogaster
biological_process	GO:0010217	cellular aluminum ion homeostasis	3702	Arabidopsis thaliana
biological_process	GO:0070130	negative regulation of mitochondrial translation	4932	Saccharomyces cerevisiae
biological_process	GO:0010234	tapetal cell fate specification	3702	Arabidopsis thaliana
biological_process	GO:0050879	multicellular organismal movement	6239	Caenorhabditis elegans
biological_process	GO:0034637	cellular carbohydrate biosynthetic process	4896	Schizosaccharomyces pombe
molecular_function	GO:0010292	GTP:GDP antiporter activity	3702	Arabidopsis thaliana
biological_process	GO:0070305	response to cGMP	10116	Rattus norvegicus
biological_process	GO:0050962	detection of light stimulus involved in sensory perception	7227	Drosophila melanogaster
molecular_function	GO:0010327	acetyl CoA:(Z)-3-hexen-1-ol acetyltransferase activity	3702	Arabidopsis thaliana
biological_process	GO:0034771	histone H4-K20 monomethylation	7227	Drosophila melanogaster
biological_process	GO:0010345	suberin biosynthetic process	3702	Arabidopsis thaliana
cellular_component	GO:0010368	chloroplast isoamylase complex	3702	Arabidopsis thaliana
biological_process	GO:0035006	melanization defense response	7227	Drosophila melanogaster
biological_process	GO:0051052	regulation of DNA metabolic process	4932	Saccharomyces cerevisiae
molecular_function	GO:0010429	methyl-CpNpN binding	3702	Arabidopsis thaliana
molecular_function	GO:0010475	galactose-1-phosphate guanylyltransferase (GDP) activity	3702	Arabidopsis thaliana
biological_process	GO:0070586	cell-cell adhesion involved in gastrulation	7955	Danio rerio
biological_process	GO:0010492	maintenance of shoot apical meristem identity	3702	Arabidopsis thaliana
biological_process	GO:0070630	1,4-alpha-glucan biosynthetic process	4896	Schizosaccharomyces pombe
biological_process	GO:0010517	regulation of phospholipase activity	9606	Homo sapiens
biological_process	GO:0035120	post-embryonic appendage morphogenesis	7227	Drosophila melanogaster
biological_process	GO:0051235	maintenance of location	195103	Clostridium perfringens ATCC 13124
molecular_function	GO:0010542	nitrate efflux transmembrane transporter activity	3702	Arabidopsis thaliana
biological_process	GO:0035152	regulation of tube architecture, open tracheal system	7227	Drosophila melanogaster
biological_process	GO:0035169	lymph gland plasmatocyte differentiation	7227	Drosophila melanogaster
biological_process	GO:0070811	glycerol-2-phosphate transport	511145	Escherichia coli str. K-12 substr. MG1655
biological_process	GO:0010617	circadian regulation of calcium ion oscillation	3702	Arabidopsis thaliana
biological_process	GO:0070838	divalent metal ion transport	7227	Drosophila melanogaster
biological_process	GO:0035210	prepupal development	7227	Drosophila melanogaster
biological_process	GO:0010695	regulation of spindle pole body separation	4932	Saccharomyces cerevisiae
biological_process	GO:0010760	negative regulation of macrophage chemotaxis	9606	Homo sapiens
biological_process	GO:0080001	mucilage extrusion from seed coat	3702	Arabidopsis thaliana
biological_process	GO:0010847	regulation of chromatin assembly	4896	Schizosaccharomyces pombe
molecular_function	GO:0080017	alpha-humulene synthase activity	3702	Arabidopsis thaliana
biological_process	GO:0040022	feminization of hermaphroditic germ-line	6239	Caenorhabditis elegans
biological_process	GO:0051534	negative regulation of NFAT protein import into nucleus	10116	Rattus norvegicus
biological_process	GO:0080034	host response to induction by symbiont of tumor, nodule or growth in host	3702	Arabidopsis thaliana
biological_process	GO:0040039	inductive cell migration	6239	Caenorhabditis elegans
biological_process	GO:0080055	low affinity nitrate transport	3702	Arabidopsis thaliana
biological_process	GO:0042033	chemokine biosynthetic process	9606	Homo sapiens
molecular_function	GO:0004858	dUTP pyrophosphatase inhibitor activity	7227	Drosophila melanogaster
biological_process	GO:0010941	regulation of cell death	3702	Arabidopsis thaliana
molecular_function	GO:0080071	indol-3-yl-methyl-desulfoglucosinolate sulfotransferase activity	3702	Arabidopsis thaliana
biological_process	GO:0042066	perineurial glial growth	7227	Drosophila melanogaster
molecular_function	GO:0051635	bacterial cell surface binding	9606	Homo sapiens
molecular_function	GO:0004878	complement component C5a receptor activity	10116	Rattus norvegicus
biological_process	GO:0010965	regulation of mitotic sister chromatid separation	4896	Schizosaccharomyces pombe
biological_process	GO:0080088	spermidine hydroxycinnamate conjugate biosynthetic process	3702	Arabidopsis thaliana
biological_process	GO:0010993	regulation of ubiquitin homeostasis	4932	Saccharomyces cerevisiae
molecular_function	GO:0080104	5-methylthiopropyl glucosinolate S-oxygenase activity	3702	Arabidopsis thaliana
biological_process	GO:0051694	pointed-end actin filament capping	10090	Mus musculus
biological_process	GO:0080121	AMP transport	3702	Arabidopsis thaliana
biological_process	GO:0042140	late meiotic recombination nodule assembly	7227	Drosophila melanogaster
biological_process	GO:0080141	regulation of jasmonic acid biosynthetic process	3702	Arabidopsis thaliana
biological_process	GO:0090044	positive regulation of tubulin deacetylation	9606	Homo sapiens
molecular_function	GO:0051777	ent-kaurenoate oxidase activity	3702	Arabidopsis thaliana
biological_process	GO:0090114	COPII-coated vesicle budding	4932	Saccharomyces cerevisiae
biological_process	GO:0051834	evasion or tolerance of defenses of other organism during symbiotic interaction	5476	Candida albicans
biological_process	GO:0051890	regulation of cardioblast differentiation	7227	Drosophila melanogaster
biological_process	GO:0051917	regulation of fibrinolysis	10116	Rattus norvegicus
molecular_function	GO:0051978	lysophospholipid transporter activity	10116	Rattus norvegicus
biological_process	GO:0042362	fat-soluble vitamin biosynthetic process	3702	Arabidopsis thaliana
molecular_function	GO:0005119	smoothened binding	7227	Drosophila melanogaster
biological_process	GO:0042495	detection of triacylated bacterial lipoprotein	10090	Mus musculus
molecular_function	GO:0005228	intracellular sodium activated potassium channel activity	10116	Rattus norvegicus
molecular_function	GO:0015341	zinc efflux active transmembrane transporter activity	511145	Escherichia coli str. K-12 substr. MG1655
molecular_function	GO:0015405	P-P-bond-hydrolysis-driven transmembrane transporter activity	4932	Saccharomyces cerevisiae
biological_process	GO:0042686	regulation of cardioblast cell fate specification	7227	Drosophila melanogaster
molecular_function	GO:0015546	sulfathiazole transporter activity	511145	Escherichia coli str. K-12 substr. MG1655
biological_process	GO:0018923	limonene metabolic process	228405	Hyphomonas neptunium ATCC 15444
molecular_function	GO:0015577	galactitol transmembrane transporter activity	265669	Listeria monocytogenes str. 4b F2365
cellular_component	GO:0018995	host	105610	Montipora efflorescens
molecular_function	GO:0015620	ferric-enterobactin transmembrane transporter activity	4932	Saccharomyces cerevisiae
biological_process	GO:0019065	receptor mediated endocytosis of virus by host	11320	Influenza A virus
biological_process	GO:0042868	antisense RNA metabolic process	83333	Escherichia coli K-12
biological_process	GO:0019094	pole plasm mRNA localization	7227	Drosophila melanogaster
molecular_function	GO:0019168	2-octaprenylphenol hydroxylase activity	511145	Escherichia coli str. K-12 substr. MG1655
molecular_function	GO:0042959	alkanesulfonate transporter activity	167879	Colwellia psychrerythraea 34H
biological_process	GO:0043053	dauer entry	6239	Caenorhabditis elegans
cellular_component	GO:0048555	generative cell nucleus	3702	Arabidopsis thaliana
biological_process	GO:0015865	purine nucleotide transport	3702	Arabidopsis thaliana
biological_process	GO:0019496	serine-isocitrate lyase pathway	243233	Methylococcus capsulatus str. Bath
molecular_function	GO:0043212	carbohydrate-exporting ATPase activity	243233	Methylococcus capsulatus str. Bath
biological_process	GO:0043324	pigment metabolic process during developmental pigmentation	162425	Emericella nidulans
biological_process	GO:0016076	snRNA catabolic process	4896	Schizosaccharomyces pombe
biological_process	GO:0006056	mannoprotein metabolic process	4932	Saccharomyces cerevisiae
biological_process	GO:0016098	monoterpenoid metabolic process	9606	Homo sapiens
molecular_function	GO:0019895	kinesin-associated mitochondrial adaptor activity	7227	Drosophila melanogaster
biological_process	GO:0006180	deoxyguanosine salvage	44689	Dictyostelium discoideum
biological_process	GO:0043581	mycelium development	148305	Magnaporthe grisea
biological_process	GO:0021514	ventral spinal cord interneuron differentiation	7955	Danio rerio
cellular_component	GO:0043680	filiform apparatus	3702	Arabidopsis thaliana
biological_process	GO:0021588	cerebellum formation	7955	Danio rerio
biological_process	GO:0043941	positive regulation of sexual sporulation resulting in formation of a cellular spore	162425	Emericella nidulans
biological_process	GO:0021781	glial cell fate commitment	9606	Homo sapiens
molecular_function	GO:0044017	histone acetyltransferase activity (H3-K27 specific)	7227	Drosophila melanogaster
cellular_component	GO:0044440	endosomal part	4932	Saccharomyces cerevisiae
molecular_function	GO:0016723	oxidoreductase activity, oxidizing metal ions, NAD or NADP as acceptor	4932	Saccharomyces cerevisiae
molecular_function	GO:0016801	hydrolase activity, acting on ether bonds	167879	Colwellia psychrerythraea 34H
biological_process	GO:0006634	hexadecanal biosynthetic process	4896	Schizosaccharomyces pombe
cellular_component	GO:0045092	interleukin-18 receptor complex	9606	Homo sapiens
cellular_component	GO:0045169	fusome	7227	Drosophila melanogaster
molecular_function	GO:0030233	deoxynucleotide transmembrane transporter activity	9606	Homo sapiens
molecular_function	GO:0045289	luciferin monooxygenase activity	7227	Drosophila melanogaster
molecular_function	GO:0030372	high molecular weight B cell growth factor receptor binding	9606	Homo sapiens
molecular_function	GO:0045515	interleukin-18 receptor binding	10116	Rattus norvegicus
biological_process	GO:0006992	sterol regulatory element binding protein cleavage involved in ER-nuclear sterol response pathway	4896	Schizosaccharomyces pombe
biological_process	GO:0045752	positive regulation of Toll signaling pathway	7227	Drosophila melanogaster
molecular_function	GO:0018665	4-hydroxyphenylacetate 1-monooxygenase activity	342110	Ralstonia solanacearum UW551
biological_process	GO:0030709	border follicle cell delamination	7227	Drosophila melanogaster
molecular_function	GO:0030778	columbamine O-methyltransferase activity	3442	Coptis japonica
biological_process	GO:0045917	positive regulation of complement activation	9913	Bos taurus
biological_process	GO:0007277	pole cell development	7227	Drosophila melanogaster
biological_process	GO:0007355	anterior region determination	7227	Drosophila melanogaster
cellular_component	GO:0030958	RITS complex	4896	Schizosaccharomyces pombe
biological_process	GO:0007381	specification of segmental identity, labial segment	7227	Drosophila melanogaster
cellular_component	GO:0030991	intraflagellar transport particle A	6239	Caenorhabditis elegans
biological_process	GO:0046186	acetaldehyde biosynthetic process	10116	Rattus norvegicus
biological_process	GO:0031030	negative regulation of septation initiation signaling	4896	Schizosaccharomyces pombe
biological_process	GO:0007432	salivary gland boundary specification	7227	Drosophila melanogaster
biological_process	GO:0031057	negative regulation of histone modification	7227	Drosophila melanogaster
biological_process	GO:0007458	progression of morphogenetic furrow during compound eye morphogenesis	7227	Drosophila melanogaster
biological_process	GO:0046345	abscisic acid catabolic process	3702	Arabidopsis thaliana
biological_process	GO:0007480	imaginal disc-derived leg morphogenesis	7227	Drosophila melanogaster
biological_process	GO:0007516	hemocyte development	7227	Drosophila melanogaster
biological_process	GO:0046482	para-aminobenzoic acid metabolic process	3702	Arabidopsis thaliana
biological_process	GO:0007562	eclosion	7227	Drosophila melanogaster
cellular_component	GO:0031231	intrinsic to peroxisomal membrane	10090	Mus musculus
biological_process	GO:0046529	imaginal disc fusion, thorax closure	7227	Drosophila melanogaster
biological_process	GO:0007604	phototransduction, UV	7227	Drosophila melanogaster
biological_process	GO:0046552	photoreceptor cell fate commitment	7227	Drosophila melanogaster
biological_process	GO:0031276	negative regulation of lateral pseudopodium assembly	44689	Dictyostelium discoideum
biological_process	GO:0007636	chemosensory jump behavior	7227	Drosophila melanogaster
biological_process	GO:0031322	ascospore-type prospore-specific spindle pole body modification	4896	Schizosaccharomyces pombe
biological_process	GO:0031347	regulation of defense response	3702	Arabidopsis thaliana
biological_process	GO:0008056	ocellus development	7227	Drosophila melanogaster
molecular_function	GO:0008096	juvenile hormone epoxide hydrolase activity	7227	Drosophila melanogaster
biological_process	GO:0031443	fast-twitch skeletal muscle fiber contraction	7955	Danio rerio
cellular_component	GO:0031476	myosin VI complex	6239	Caenorhabditis elegans
biological_process	GO:0046681	response to carbamate	7227	Drosophila melanogaster
molecular_function	GO:0005304	L-valine transmembrane transporter activity	511145	Escherichia coli str. K-12 substr. MG1655
biological_process	GO:0046948	hydroxylysine catabolic process	7227	Drosophila melanogaster
molecular_function	GO:0008256	protein histidine pros-kinase activity	62928	Azoarcus sp. BH72
cellular_component	GO:0000326	protein storage vacuole	3702	Arabidopsis thaliana
molecular_function	GO:0047052	(S)-stylopine synthase activity	54796	Argemone mexicana
biological_process	GO:0000393	spliceosomal conformational changes to generate catalytic conformation	4896	Schizosaccharomyces pombe
biological_process	GO:0000415	negative regulation of histone H3-K36 methylation	4932	Saccharomyces cerevisiae
molecular_function	GO:0031722	hemoglobin beta binding	10116	Rattus norvegicus
biological_process	GO:0000488	maturation of LSU-rRNA from tetracistronic rRNA transcript (SSU-rRNA, LSU-rRNA, 4.5S-rRNA, 5S-rRNA)	3702	Arabidopsis thaliana
molecular_function	GO:0031925	pyridoxal transmembrane transporter activity	4896	Schizosaccharomyces pombe
molecular_function	GO:0047312	L-phenylalanine:pyruvate aminotransferase activity	3702	Arabidopsis thaliana
molecular_function	GO:0047350	glucuronate-1-phosphate uridylyltransferase activity	3702	Arabidopsis thaliana
molecular_function	GO:0047450	crotonoyl-[acyl-carrier-protein] hydratase activity	225849	Shewanella piezotolerans WP3
biological_process	GO:0000911	cytokinesis by cell plate formation	3702	Arabidopsis thaliana
biological_process	GO:0032114	regulation of glucose-6-phosphatase activity	44689	Dictyostelium discoideum
biological_process	GO:0032210	regulation of telomere maintenance via telomerase	4932	Saccharomyces cerevisiae
molecular_function	GO:0047576	4-chlorobenzoate dehalogenase activity	1462	Geobacillus kaustophilus
molecular_function	GO:0047613	aconitate decarboxylase activity	33178	Aspergillus terreus
molecular_function	GO:0047674	apiose 1-reductase activity	425011	Aspergillus niger CBS 513.88
biological_process	GO:0032318	regulation of Ras GTPase activity	9606	Homo sapiens
molecular_function	GO:0047701	beta-L-arabinosidase activity	326423	Bacillus amyloliquefaciens FZB42
molecular_function	GO:0001586	5-HT1 receptor activity	7227	Drosophila melanogaster
biological_process	GO:0032359	provirus excision	511145	Escherichia coli str. K-12 substr. MG1655
molecular_function	GO:0047788	2-coumarate reductase activity	425011	Aspergillus niger CBS 513.88
molecular_function	GO:0008849	enterochelin esterase activity	511145	Escherichia coli str. K-12 substr. MG1655
molecular_function	GO:0032557	pyrimidine ribonucleotide binding	10116	Rattus norvegicus
biological_process	GO:0032620	interleukin-17 production	10090	Mus musculus
molecular_function	GO:0048032	galacturonate binding	4113	Solanum tuberosum
biological_process	GO:0048056	R3/R4 cell differentiation	7227	Drosophila melanogaster
biological_process	GO:0032741	positive regulation of interleukin-18 production	10116	Rattus norvegicus
biological_process	GO:0048098	antennal joint development	7227	Drosophila melanogaster
biological_process	GO:0048208	COPII coating of ER-derived vesicle	4932	Saccharomyces cerevisiae
biological_process	GO:0009078	pyruvate family amino acid metabolic process	44689	Dictyostelium discoideum
biological_process	GO:0002103	endonucleolytic cleavage of tetracistronic rRNA transcript (SSU-rRNA, LSU-rRNA, 4.5S-rRNA, 5S-rRNA)	3702	Arabidopsis thaliana
biological_process	GO:0048453	sepal formation	3702	Arabidopsis thaliana
biological_process	GO:0009167	purine ribonucleoside monophosphate metabolic process	44689	Dictyostelium discoideum
biological_process	GO:0009216	purine deoxyribonucleoside triphosphate biosynthetic process	4896	Schizosaccharomyces pombe
biological_process	GO:0048629	trichome patterning	3702	Arabidopsis thaliana
biological_process	GO:0033184	positive regulation of histone ubiquitination	4932	Saccharomyces cerevisiae
biological_process	GO:0048585	negative regulation of response to stimulus	10116	Rattus norvegicus
biological_process	GO:0002517	T cell tolerance induction	10116	Rattus norvegicus
cellular_component	GO:0009321	alkyl hydroperoxide reductase complex	264730	Pseudomonas syringae pv. phaseolicola 1448A
biological_process	GO:0033246	positive regulation of penicillin metabolic process	162425	Emericella nidulans
biological_process	GO:0002657	positive regulation of tolerance induction to nonself antigen	10116	Rattus norvegicus
biological_process	GO:0033330	kaempferol O-glucoside biosynthetic process	29760	Vitis vinifera
biological_process	GO:0052079	positive regulation by symbiont of defense-related host MAP kinase-mediated signal transduction pathway	223283	Pseudomonas syringae pv. tomato str. DC3000
biological_process	GO:0033384	geranyl diphosphate biosynthetic process	511145	Escherichia coli str. K-12 substr. MG1655
biological_process	GO:0052470	modulation by host of symbiont signal transduction pathway	148305	Magnaporthe grisea
molecular_function	GO:0033411	UAA codon-amino acid adaptor activity	4896	Schizosaccharomyces pombe
molecular_function	GO:0033427	CAA codon-amino acid adaptor activity	4896	Schizosaccharomyces pombe
biological_process	GO:0048765	root hair cell differentiation	3702	Arabidopsis thaliana
biological_process	GO:0009444	pyruvate oxidation	265669	Listeria monocytogenes str. 4b F2365
molecular_function	GO:0033448	AGG codon-amino acid adaptor activity	4896	Schizosaccharomyces pombe
biological_process	GO:0048802	notum morphogenesis	7227	Drosophila melanogaster
biological_process	GO:0055076	transition metal ion homeostasis	7227	Drosophila melanogaster
cellular_component	GO:0033503	HULC complex	4896	Schizosaccharomyces pombe
biological_process	GO:0048826	cotyledon morphogenesis	3702	Arabidopsis thaliana
biological_process	GO:0003210	cardiac atrium formation	9606	Homo sapiens
biological_process	GO:0003337	mesenchymal to epithelial transition involved in metanephros morphogenesis	9606	Homo sapiens
cellular_component	GO:0060102	collagen and cuticulin-based cuticle extracellular matrix	6239	Caenorhabditis elegans
molecular_function	GO:0033760	2'-deoxymugineic-acid 2'-dioxygenase activity	4513	Hordeum vulgare
molecular_function	GO:0050163	oxaloacetate tautomerase activity	62928	Azoarcus sp. BH72
biological_process	GO:0060236	regulation of mitotic spindle organization	3702	Arabidopsis thaliana
molecular_function	GO:0033837	anthocyanin 3'-O-beta-glucosyltransferase activity	55190	Gentiana triflora
biological_process	GO:0060269	centripetally migrating follicle cell migration	7227	Drosophila melanogaster
biological_process	GO:0060297	regulation of sarcomere organization	7227	Drosophila melanogaster
molecular_function	GO:0033899	ribonuclease U2 activity	5271	Ustilago sphaerogena
molecular_function	GO:0050302	indole-3-acetaldehyde oxidase activity	3702	Arabidopsis thaliana
biological_process	GO:0009836	ripening, climacteric	4081	Solanum lycopersicum
molecular_function	GO:0033924	dextran 1,6-alpha-isomaltotriosidase activity	90748	Brevibacterium fuscum var. dextranlyticum
biological_process	GO:0009904	chloroplast accumulation movement	3702	Arabidopsis thaliana
molecular_function	GO:0034006	amorpha-4,11-diene synthase activity	35608	Artemisia annua
cellular_component	GO:0009923	fatty acid elongase complex	3702	Arabidopsis thaliana
biological_process	GO:0009943	adaxial/abaxial axis specification	3702	Arabidopsis thaliana
biological_process	GO:0009960	endosperm development	3702	Arabidopsis thaliana
molecular_function	GO:0009977	proton motive force dependent protein transmembrane transporter activity	3702	Arabidopsis thaliana
biological_process	GO:0034141	positive regulation of toll-like receptor 3 signaling pathway	10090	Mus musculus
cellular_component	GO:0010005	cortical microtubule, transverse to long axis	3702	Arabidopsis thaliana
biological_process	GO:0060580	ventral spinal cord interneuron fate determination	10090	Mus musculus
biological_process	GO:0034220	ion transmembrane transport	6239	Caenorhabditis elegans
biological_process	GO:0010062	negative regulation of trichoblast fate specification	3702	Arabidopsis thaliana
molecular_function	GO:0034321	alcohol O-octanoyltransferase activity	4932	Saccharomyces cerevisiae
biological_process	GO:0010099	regulation of photomorphogenesis	3702	Arabidopsis thaliana
biological_process	GO:0010118	stomatal movement	3702	Arabidopsis thaliana
biological_process	GO:0010151	chloroplast elongation	3702	Arabidopsis thaliana
biological_process	GO:0010167	response to nitrate	3702	Arabidopsis thaliana
molecular_function	GO:0070040	rRNA (adenine-C2-)-methyltransferase activity	511145	Escherichia coli str. K-12 substr. MG1655
biological_process	GO:0010184	cytokinin transport	3702	Arabidopsis thaliana
biological_process	GO:0010202	response to low fluence red light stimulus	3702	Arabidopsis thaliana
molecular_function	GO:0034483	heparan sulfate sulfotransferase activity	7227	Drosophila melanogaster
biological_process	GO:0010218	response to far red light	3702	Arabidopsis thaliana
biological_process	GO:0010235	guard mother cell cytokinesis	3702	Arabidopsis thaliana
biological_process	GO:0010256	endomembrane organization	3702	Arabidopsis thaliana
biological_process	GO:0010274	hydrotropism	3702	Arabidopsis thaliana
biological_process	GO:0034670	chemotaxis to arachidonic acid	44689	Dictyostelium discoideum
molecular_function	GO:0010328	auxin influx transmembrane transporter activity	3702	Arabidopsis thaliana
biological_process	GO:0034772	histone H4-K20 dimethylation	7227	Drosophila melanogaster
molecular_function	GO:0010347	L-galactose-1-phosphate phosphatase activity	3702	Arabidopsis thaliana
biological_process	GO:0070452	positive regulation of ergosterol biosynthetic process	4896	Schizosaccharomyces pombe
biological_process	GO:0035007	regulation of melanization defense response	7227	Drosophila melanogaster
biological_process	GO:0035047	centrosomal and pronuclear rotation	6239	Caenorhabditis elegans
biological_process	GO:0010476	gibberellin mediated signaling pathway	3702	Arabidopsis thaliana
biological_process	GO:0070588	calcium ion transmembrane transport	4896	Schizosaccharomyces pombe
biological_process	GO:0010493	Lewis a epitope biosynthetic process	3702	Arabidopsis thaliana
biological_process	GO:0070631	spindle pole body localization	4896	Schizosaccharomyces pombe
biological_process	GO:0051214	RNA virus induced gene silencing	4085	Nicotiana
cellular_component	GO:0070724	BMP receptor complex	7955	Danio rerio
biological_process	GO:0035153	epithelial cell type specification, open tracheal system	7227	Drosophila melanogaster
biological_process	GO:0035170	lymph gland crystal cell differentiation	7227	Drosophila melanogaster
biological_process	GO:0010618	aerenchyma formation	3702	Arabidopsis thaliana
biological_process	GO:0035211	spermathecum morphogenesis	7227	Drosophila melanogaster
biological_process	GO:0010654	apical cell fate commitment	3702	Arabidopsis thaliana
molecular_function	GO:0004734	pyrimidodiazepine synthase activity	7227	Drosophila melanogaster
biological_process	GO:0071030	nuclear mRNA surveillance of spliceosomal pre-mRNA splicing	4932	Saccharomyces cerevisiae
biological_process	GO:0035288	anterior head segmentation	7227	Drosophila melanogaster
molecular_function	GO:0071209	U7 snRNA binding	9606	Homo sapiens
biological_process	GO:0010831	positive regulation of myotube differentiation	10090	Mus musculus
molecular_function	GO:0080002	UDP-glucose:4-aminobenzoate acylglucosyltransferase activity	3702	Arabidopsis thaliana
biological_process	GO:0040005	chitin-based cuticle attachment to epithelium	7227	Drosophila melanogaster
biological_process	GO:0051503	adenine nucleotide transport	3702	Arabidopsis thaliana
biological_process	GO:0010848	regulation of chromatin disassembly	4896	Schizosaccharomyces pombe
molecular_function	GO:0080018	anthocyanin 5-O-glucosyltransferase activity	3702	Arabidopsis thaliana
molecular_function	GO:0080039	xyloglucan endotransglucosylase activity	3702	Arabidopsis thaliana
biological_process	GO:0080056	petal vascular tissue pattern formation	3702	Arabidopsis thaliana
molecular_function	GO:0080072	spermidine:sinapoyl CoA N-acyltransferase activity	3702	Arabidopsis thaliana
molecular_function	GO:0080089	sinapoyl spermidine:sinapoyl CoA N-acyltransferase activity	3702	Arabidopsis thaliana
biological_process	GO:0051656	establishment of organelle localization	4932	Saccharomyces cerevisiae
molecular_function	GO:0080105	6-methylthiopropyl glucosinolate S-oxygenase activity	3702	Arabidopsis thaliana
biological_process	GO:0051697	protein delipidation	4932	Saccharomyces cerevisiae
molecular_function	GO:0080122	AMP transmembrane transporter activity	3702	Arabidopsis thaliana
molecular_function	GO:0004936	alpha-adrenergic receptor activity	7955	Danio rerio
biological_process	GO:0080142	regulation of salicylic acid biosynthetic process	3702	Arabidopsis thaliana
molecular_function	GO:0051749	indole acetic acid carboxyl methyltransferase activity	3702	Arabidopsis thaliana
biological_process	GO:0090045	positive regulation of deacetylase activity	9606	Homo sapiens
biological_process	GO:0042189	vanillin biosynthetic process	198094	Bacillus anthracis str. Ames
cellular_component	GO:0014804	terminal cisterna lumen	10116	Rattus norvegicus
biological_process	GO:0042248	maintenance of polarity of follicular epithelium	7227	Drosophila melanogaster
biological_process	GO:0051835	positive regulation of synapse structural plasticity	9606	Homo sapiens
biological_process	GO:0042340	keratan sulfate catabolic process	10116	Rattus norvegicus
biological_process	GO:0042439	ethanolamine and derivative metabolic process	7227	Drosophila melanogaster
molecular_function	GO:0042497	triacylated lipoprotein binding	10090	Mus musculus
molecular_function	GO:0005252	open rectifier potassium channel activity	7227	Drosophila melanogaster
molecular_function	GO:0015317	phosphate:hydrogen symporter activity	10116	Rattus norvegicus
molecular_function	GO:0042654	ecdysis-triggering hormone receptor activity	7227	Drosophila melanogaster
biological_process	GO:0042688	crystal cell differentiation	7227	Drosophila melanogaster
biological_process	GO:0042715	dosage compensation complex assembly during dosage compensation by hypoactivation of X chromosome	6239	Caenorhabditis elegans
molecular_function	GO:0015527	glycerol-phosphate:inorganic phosphate antiporter activity	511145	Escherichia coli str. K-12 substr. MG1655
biological_process	GO:0018996	molting cycle, collagen and cuticulin-based cuticle	6239	Caenorhabditis elegans
biological_process	GO:0042873	aldonate transport	511145	Escherichia coli str. K-12 substr. MG1655
biological_process	GO:0015717	triose phosphate transport	3702	Arabidopsis thaliana
molecular_function	GO:0042960	antimonite secondary active transmembrane transporter activity	511145	Escherichia coli str. K-12 substr. MG1655
biological_process	GO:0015745	tartrate transport	195099	Campylobacter jejuni RM1221
molecular_function	GO:0019202	amino acid kinase activity	44689	Dictyostelium discoideum
biological_process	GO:0015765	methylgalactoside transport	195103	Clostridium perfringens ATCC 13124
biological_process	GO:0015787	UDP-glucuronic acid transport	7227	Drosophila melanogaster
biological_process	GO:0043054	dauer exit	6239	Caenorhabditis elegans
biological_process	GO:0019311	sorbose metabolic process	4896	Schizosaccharomyces pombe
cellular_component	GO:0043078	polar nucleus	3702	Arabidopsis thaliana
biological_process	GO:0019499	cyanide metabolic process	3702	Arabidopsis thaliana
biological_process	GO:0019569	L-arabinose catabolic process to xylulose 5-phosphate	511145	Escherichia coli str. K-12 substr. MG1655
biological_process	GO:0019615	catechol catabolic process, ortho-cleavage	5476	Candida albicans
cellular_component	GO:0043260	laminin-11 complex	9606	Homo sapiens
biological_process	GO:0043289	apocarotenoid biosynthetic process	4081	Solanum lycopersicum
biological_process	GO:0016057	regulation of membrane potential in photoreceptor cell	7227	Drosophila melanogaster
biological_process	GO:0016077	snoRNA catabolic process	4896	Schizosaccharomyces pombe
biological_process	GO:0006057	mannoprotein biosynthetic process	5476	Candida albicans
biological_process	GO:0019760	glucosinolate metabolic process	3702	Arabidopsis thaliana
molecular_function	GO:0043404	corticotropin-releasing hormone receptor activity	10116	Rattus norvegicus
biological_process	GO:0006076	1,3-beta-glucan catabolic process	4896	Schizosaccharomyces pombe
biological_process	GO:0043476	pigment accumulation	6239	Caenorhabditis elegans
biological_process	GO:0006115	ethanol biosynthetic process	4896	Schizosaccharomyces pombe
biological_process	GO:0016256	N-glycan processing to lysosome	10116	Rattus norvegicus
biological_process	GO:0043557	regulation of translation in response to osmotic stress	4896	Schizosaccharomyces pombe
molecular_function	GO:0016278	lysine N-methyltransferase activity	4932	Saccharomyces cerevisiae
molecular_function	GO:0019957	C-C chemokine binding	10116	Rattus norvegicus
cellular_component	GO:0020007	apical complex	5833	Plasmodium falciparum
biological_process	GO:0020028	hemoglobin import	5476	Candida albicans
biological_process	GO:0043632	modification-dependent macromolecule catabolic process	4932	Saccharomyces cerevisiae
biological_process	GO:0021515	cell differentiation in spinal cord	7955	Danio rerio
biological_process	GO:0043942	negative regulation of sexual sporulation resulting in formation of a cellular spore	162425	Emericella nidulans
biological_process	GO:0044258	intestinal lipid catabolic process	9606	Homo sapiens
cellular_component	GO:0044441	cilium part	6239	Caenorhabditis elegans
biological_process	GO:0006593	ornithine catabolic process	3702	Arabidopsis thaliana
cellular_component	GO:0030095	chloroplast photosystem II	3702	Arabidopsis thaliana
biological_process	GO:0006673	inositolphosphoceramide metabolic process	5476	Candida albicans
cellular_component	GO:0045170	spectrosome	7227	Drosophila melanogaster
biological_process	GO:0051189	prosthetic group metabolic process	243233	Methylococcus capsulatus str. Bath
molecular_function	GO:0016997	alpha-sialidase activity	10090	Mus musculus
molecular_function	GO:0017132	cyclic nucleotide-dependent guanyl-nucleotide exchange factor activity	7227	Drosophila melanogaster
biological_process	GO:0048150	behavioral response to ether	7227	Drosophila melanogaster
biological_process	GO:0045492	xylan biosynthetic process	3702	Arabidopsis thaliana
biological_process	GO:0006993	sterol regulatory element binding protein nuclear translocation involved in sterol depletion response	10029	Cricetulus griseus
biological_process	GO:0007038	endocytosed protein transport to vacuole	5476	Candida albicans
biological_process	GO:0007058	spindle assembly involved in female meiosis II	7227	Drosophila melanogaster
biological_process	GO:0045694	regulation of embryo sac egg cell differentiation	3702	Arabidopsis thaliana
molecular_function	GO:0018523	quinoline 2-oxidoreductase activity	285	Comamonas testosteroni
biological_process	GO:0007147	female meiosis II	7227	Drosophila melanogaster
biological_process	GO:0030710	regulation of border follicle cell delamination	7227	Drosophila melanogaster
molecular_function	GO:0018823	cyclohexa-1,5-dienecarbonyl-CoA hydratase activity	59405	Thauera aromatica
biological_process	GO:0045896	regulation of transcription, mitotic	4896	Schizosaccharomyces pombe
biological_process	GO:0007278	pole cell fate determination	7227	Drosophila melanogaster
biological_process	GO:0045969	positive regulation of juvenile hormone biosynthetic process	7130	Manduca sexta
biological_process	GO:0007310	oocyte dorsal/ventral axis specification	7227	Drosophila melanogaster
cellular_component	GO:0030992	intraflagellar transport particle B	6239	Caenorhabditis elegans
biological_process	GO:0046122	purine deoxyribonucleoside metabolic process	195103	Clostridium perfringens ATCC 13124
biological_process	GO:0046187	acetaldehyde catabolic process	162425	Emericella nidulans
biological_process	GO:0031031	positive regulation of septation initiation signaling	4896	Schizosaccharomyces pombe
biological_process	GO:0046283	anthocyanin metabolic process	3702	Arabidopsis thaliana
biological_process	GO:0007460	R8 cell fate commitment	7227	Drosophila melanogaster
biological_process	GO:0007481	haltere disc morphogenesis	7227	Drosophila melanogaster
molecular_function	GO:0046424	ferulate 5-hydroxylase activity	3702	Arabidopsis thaliana
biological_process	GO:0007534	gene conversion at mating-type locus	4896	Schizosaccharomyces pombe
cellular_component	GO:0031164	contractile vacuolar membrane	44689	Dictyostelium discoideum
biological_process	GO:0007563	regulation of eclosion	7227	Drosophila melanogaster
molecular_function	GO:0046510	UDP-sulfoquinovose:DAG sulfoquinovosyltransferase activity	3702	Arabidopsis thaliana
molecular_function	GO:0031278	alpha-1,2-galactosyltransferase activity	4896	Schizosaccharomyces pombe
biological_process	GO:0007637	proboscis extension reflex	7227	Drosophila melanogaster
biological_process	GO:0046629	gamma-delta T cell activation	9606	Homo sapiens
biological_process	GO:0031348	negative regulation of defense response	3702	Arabidopsis thaliana
biological_process	GO:0031425	chloroplast RNA processing	3702	Arabidopsis thaliana
biological_process	GO:0046786	viral replication complex formation and maintenance	3702	Arabidopsis thaliana
cellular_component	GO:0031477	myosin VII complex	10116	Rattus norvegicus
biological_process	GO:0046682	response to cyclodiene	7227	Drosophila melanogaster
biological_process	GO:0031555	transcriptional attenuation	511145	Escherichia coli str. K-12 substr. MG1655
molecular_function	GO:0046972	histone acetyltransferase activity (H4-K16 specific)	7227	Drosophila melanogaster
molecular_function	GO:0008257	protein histidine tele-kinase activity	315750	Bacillus pumilus SAFR-032
cellular_component	GO:0000327	lytic vacuole within protein storage vacuole	3702	Arabidopsis thaliana
molecular_function	GO:0031628	opioid receptor binding	7955	Danio rerio
biological_process	GO:0000394	RNA splicing, via endonucleolytic cleavage and ligation	3702	Arabidopsis thaliana
molecular_function	GO:0047081	3-hydroxy-2-methylpyridinecarboxylate dioxygenase activity	60694	Pseudomonas sp. MA-1
biological_process	GO:0000489	maturation of SSU-rRNA from tetracistronic rRNA transcript (SSU-rRNA, LSU-rRNA, 4.5S-rRNA, 5S-rRNA)	3702	Arabidopsis thaliana
molecular_function	GO:0031870	thromboxane A2 receptor binding	9606	Homo sapiens
molecular_function	GO:0031927	pyridoxamine transmembrane transporter activity	4896	Schizosaccharomyces pombe
molecular_function	GO:0008416	delta5-delta2,4-dienoyl-CoA isomerase activity	7227	Drosophila melanogaster
molecular_function	GO:0047282	dTDP-dihydrostreptose-streptidine-6-phosphate dihydrostreptosyltransferase activity	1911	Streptomyces griseus
cellular_component	GO:0031980	mitochondrial lumen	4932	Saccharomyces cerevisiae
molecular_function	GO:0032001	1,4-alpha-glucan 6-alpha-glucosyltransferase activity	174633	Candidatus Kuenenia stuttgartiensis
molecular_function	GO:0047424	methylenediurea deaminase activity	218930	Burkholderia sp. RS99
cellular_component	GO:0000836	Hrd1p ubiquitin ligase complex	9606	Homo sapiens
biological_process	GO:0000912	formation of actomyosin apparatus involved in cytokinesis	44689	Dictyostelium discoideum
molecular_function	GO:0047549	2-nitrophenol 2-monooxygenase activity	441452	Alcaligenes sp. NyZ215
molecular_function	GO:0047675	arabinonate dehydratase activity	498211	Cellvibrio japonicus Ueda107
molecular_function	GO:0001566	non-kinase phorbol ester receptor activity	10090	Mus musculus
biological_process	GO:0032363	FMN catabolic process	511145	Escherichia coli str. K-12 substr. MG1655
biological_process	GO:0032475	otolith formation	7955	Danio rerio
biological_process	GO:0032501	multicellular organismal process	6239	Caenorhabditis elegans
biological_process	GO:0001752	compound eye photoreceptor fate commitment	7227	Drosophila melanogaster
biological_process	GO:0001789	G-protein signaling, coupled to S1P second messenger (sphingosine kinase activating)	3702	Arabidopsis thaliana
biological_process	GO:0048057	R3/R4 development	7227	Drosophila melanogaster
biological_process	GO:0048099	anterior/posterior lineage restriction, imaginal disc	7227	Drosophila melanogaster
cellular_component	GO:0032783	ELL-EAF complex	4896	Schizosaccharomyces pombe
biological_process	GO:0048144	fibroblast proliferation	10116	Rattus norvegicus
biological_process	GO:0048209	regulation of vesicle targeting, to, from or within Golgi	3702	Arabidopsis thaliana
biological_process	GO:0048241	epinephrine transport	10116	Rattus norvegicus
biological_process	GO:0032879	regulation of localization	7227	Drosophila melanogaster
biological_process	GO:0032938	negative regulation of translation in response to oxidative stress	9606	Homo sapiens
biological_process	GO:0009127	purine nucleoside monophosphate biosynthetic process	4932	Saccharomyces cerevisiae
biological_process	GO:0048455	stamen formation	3702	Arabidopsis thaliana
biological_process	GO:0048482	ovule morphogenesis	3702	Arabidopsis thaliana
biological_process	GO:0002229	defense response to oomycetes	3702	Arabidopsis thaliana
biological_process	GO:0009217	purine deoxyribonucleoside triphosphate catabolic process	10090	Mus musculus
biological_process	GO:0048586	regulation of long-day photoperiodism, flowering	3702	Arabidopsis thaliana
biological_process	GO:0048620	post-embryonic hindgut morphogenesis	6239	Caenorhabditis elegans
biological_process	GO:0052041	negative regulation by symbiont of host programmed cell death	223283	Pseudomonas syringae pv. tomato str. DC3000
biological_process	GO:0033385	geranylgeranyl diphosphate metabolic process	4097	Nicotiana tabacum
biological_process	GO:0052527	positive regulation by symbiont of host resistance gene-dependent defense response	223283	Pseudomonas syringae pv. tomato str. DC3000
molecular_function	GO:0033412	UAG codon-amino acid adaptor activity	4896	Schizosaccharomyces pombe
biological_process	GO:0002831	regulation of response to biotic stimulus	3702	Arabidopsis thaliana
molecular_function	GO:0033428	CAG codon-amino acid adaptor activity	4896	Schizosaccharomyces pombe
biological_process	GO:0048766	root hair initiation	3702	Arabidopsis thaliana
molecular_function	GO:0033449	GUU codon-amino acid adaptor activity	4896	Schizosaccharomyces pombe
biological_process	GO:0048803	imaginal disc-derived male genitalia morphogenesis	7227	Drosophila melanogaster
biological_process	GO:0048827	phyllome development	3702	Arabidopsis thaliana
cellular_component	GO:0009544	chloroplast ATP synthase complex	3702	Arabidopsis thaliana
biological_process	GO:0033587	shikimate biosynthetic process	39947	Oryza sativa Japonica Group
cellular_component	GO:0009574	preprophase band	3702	Arabidopsis thaliana
biological_process	GO:0060025	regulation of synaptic activity	7227	Drosophila melanogaster
biological_process	GO:0033609	oxalate metabolic process	162425	Emericella nidulans
biological_process	GO:0009606	tropism	3702	Arabidopsis thaliana
biological_process	GO:0009630	gravitropism	3702	Arabidopsis thaliana
molecular_function	GO:0033677	DNA/RNA helicase activity	511145	Escherichia coli str. K-12 substr. MG1655
cellular_component	GO:0060107	annuli extracellular matrix	6239	Caenorhabditis elegans
biological_process	GO:0009699	phenylpropanoid biosynthetic process	3702	Arabidopsis thaliana
molecular_function	GO:0033761	mugineic-acid 3-dioxygenase activity	4513	Hordeum vulgare
molecular_function	GO:0050198	pinosylvin synthase activity	77912	Pinus densiflora
biological_process	GO:0009821	alkaloid biosynthetic process	3702	Arabidopsis thaliana
molecular_function	GO:0033902	rRNA endonuclease activity	5060	Aspergillus giganteus
molecular_function	GO:0050303	lysine 6-dehydrogenase activity	56636	Aeropyrum pernix
biological_process	GO:0009838	abscission	3702	Arabidopsis thaliana
biological_process	GO:0009861	jasmonic acid and ethylene-dependent systemic resistance	3702	Arabidopsis thaliana
molecular_function	GO:0009924	octadecanal decarbonylase activity	3702	Arabidopsis thaliana
molecular_function	GO:0034042	5-formyluracil DNA N-glycosylase activity	4896	Schizosaccharomyces pombe
molecular_function	GO:0050449	casbene synthase activity	3988	Ricinus communis
biological_process	GO:0009944	polarity specification of adaxial/abaxial axis	3702	Arabidopsis thaliana
biological_process	GO:0009961	response to 1-aminocyclopropane-1-carboxylic acid	3702	Arabidopsis thaliana
molecular_function	GO:0009978	allene oxide synthase activity	3702	Arabidopsis thaliana
cellular_component	GO:0010006	Toc complex	3702	Arabidopsis thaliana
biological_process	GO:0060583	regulation of actin cortical patch localization	4896	Schizosaccharomyces pombe
biological_process	GO:0010023	proanthocyanidin biosynthetic process	3702	Arabidopsis thaliana
biological_process	GO:0034223	regulation of ascospore wall chitin biosynthetic process	4896	Schizosaccharomyces pombe
molecular_function	GO:0050573	dTDP-4-dehydro-6-deoxyglucose reductase activity	265948	Geobacillus tepidamans
biological_process	GO:0010063	positive regulation of trichoblast fate specification	3702	Arabidopsis thaliana
biological_process	GO:0060694	regulation of cholesterol transporter activity	9606	Homo sapiens
molecular_function	GO:0034277	ent-cassa-12,15-diene synthase activity	39947	Oryza sativa Japonica Group
molecular_function	GO:0050622	glycine dehydrogenase (cyanide-forming) activity	220664	Pseudomonas fluorescens Pf-5
biological_process	GO:0010081	regulation of inflorescence meristem growth	3702	Arabidopsis thaliana
biological_process	GO:0010100	negative regulation of photomorphogenesis	3702	Arabidopsis thaliana
cellular_component	GO:0034360	chylomicron remnant	9606	Homo sapiens
biological_process	GO:0010119	regulation of stomatal movement	3702	Arabidopsis thaliana
biological_process	GO:0060857	establishment of glial blood-brain barrier	7227	Drosophila melanogaster
cellular_component	GO:0010168	ER body	3702	Arabidopsis thaliana
molecular_function	GO:0070041	rRNA (uridine-C5-)-methyltransferase activity	511145	Escherichia coli str. K-12 substr. MG1655
biological_process	GO:0034461	uropod retraction	44689	Dictyostelium discoideum
biological_process	GO:0010203	response to very low fluence red light stimulus	3702	Arabidopsis thaliana
biological_process	GO:0034484	raffinose catabolic process	4896	Schizosaccharomyces pombe
biological_process	GO:0010220	positive regulation of vernalization response	3702	Arabidopsis thaliana
biological_process	GO:0070134	positive regulation of mitochondrial translational initiation	4932	Saccharomyces cerevisiae
biological_process	GO:0010236	plastoquinone biosynthetic process	3702	Arabidopsis thaliana
molecular_function	GO:0034598	phosphothreonine lyase activity	223283	Pseudomonas syringae pv. tomato str. DC3000
biological_process	GO:0010258	NADH dehydrogenase complex (plastoquinone) assembly	3702	Arabidopsis thaliana
biological_process	GO:0010275	NAD(P)H dehydrogenase complex assembly	3702	Arabidopsis thaliana
biological_process	GO:0070217	transcription factor TFIIIB complex assembly	4896	Schizosaccharomyces pombe
molecular_function	GO:0034639	L-amino acid efflux transmembrane transporter activity	4896	Schizosaccharomyces pombe
biological_process	GO:0050902	leukocyte adhesive activation	9606	Homo sapiens
molecular_function	GO:0010294	abscisic acid glucosyltransferase activity	3702	Arabidopsis thaliana
biological_process	GO:0010311	lateral root formation	3702	Arabidopsis thaliana
molecular_function	GO:0010329	auxin efflux transmembrane transporter activity	3702	Arabidopsis thaliana
biological_process	GO:0034773	histone H4-K20 trimethylation	7227	Drosophila melanogaster
molecular_function	GO:0010348	lithium:hydrogen antiporter activity	3702	Arabidopsis thaliana
molecular_function	GO:0034979	NAD-dependent protein deacetylase activity	9606	Homo sapiens
biological_process	GO:0070455	positive regulation of heme biosynthetic process	4896	Schizosaccharomyces pombe
biological_process	GO:0070495	negative regulation of thrombin receptor signaling pathway	9606	Homo sapiens
biological_process	GO:0051086	chaperone mediated protein folding independent of cofactor	9986	Oryctolagus cuniculus
biological_process	GO:0010431	seed maturation	3702	Arabidopsis thaliana
biological_process	GO:0035048	splicing factor protein import into nucleus	7227	Drosophila melanogaster
biological_process	GO:0051144	propanediol catabolic process	265669	Listeria monocytogenes str. 4b F2365
biological_process	GO:0070592	cell wall polysaccharide biosynthetic process	162425	Emericella nidulans
molecular_function	GO:0035100	ecdysone binding	7227	Drosophila melanogaster
biological_process	GO:0035124	embryonic caudal fin morphogenesis	7955	Danio rerio
cellular_component	GO:0070725	Yb body	7227	Drosophila melanogaster
biological_process	GO:0035154	terminal cell fate specification, open tracheal system	7227	Drosophila melanogaster
biological_process	GO:0035171	lamellocyte differentiation	7227	Drosophila melanogaster
biological_process	GO:0010597	green leaf volatile biosynthetic process	3702	Arabidopsis thaliana
biological_process	GO:0035190	syncytial nuclear migration	7227	Drosophila melanogaster
biological_process	GO:0010619	activation of adenylate cyclase activity by glucose-triggered G-protein signaling pathway	4896	Schizosaccharomyces pombe
molecular_function	GO:0070840	dynein complex binding	9606	Homo sapiens
biological_process	GO:0035212	cell competition in a multicellular organism	7227	Drosophila melanogaster
molecular_function	GO:0035236	proctolin receptor activity	7227	Drosophila melanogaster
molecular_function	GO:0070974	POU domain binding	10090	Mus musculus
molecular_function	GO:0051432	BH1 domain binding	6239	Caenorhabditis elegans
biological_process	GO:0035289	posterior head segmentation	7227	Drosophila melanogaster
biological_process	GO:0071218	cellular response to misfolded protein	9606	Homo sapiens
biological_process	GO:0080003	thalianol metabolic process	3702	Arabidopsis thaliana
biological_process	GO:0010849	regulation of proton-transporting ATPase activity, rotational mechanism	4896	Schizosaccharomyces pombe
molecular_function	GO:0080019	fatty acyl-CoA reductase (alcohol-forming) activity	3702	Arabidopsis thaliana
biological_process	GO:0040024	dauer larval development	6239	Caenorhabditis elegans
biological_process	GO:0080040	positive regulation of cellular response to phosphate starvation	3702	Arabidopsis thaliana
biological_process	GO:0042001	hermaphrodite somatic sex determination	6239	Caenorhabditis elegans
biological_process	GO:0051570	regulation of histone H3-K9 methylation	4896	Schizosaccharomyces pombe
biological_process	GO:0080057	sepal vascular tissue pattern formation	3702	Arabidopsis thaliana
biological_process	GO:0051596	methylglyoxal catabolic process	220664	Pseudomonas fluorescens Pf-5
molecular_function	GO:0080073	spermidine:coumaroyl CoA N-acyltransferase activity	3702	Arabidopsis thaliana
biological_process	GO:0042068	regulation of pteridine metabolic process	7955	Danio rerio
biological_process	GO:0010967	regulation of polyamine biosynthetic process	4896	Schizosaccharomyces pombe
biological_process	GO:0080090	regulation of primary metabolic process	3702	Arabidopsis thaliana
molecular_function	GO:0005062	hematopoietin/interferon-class (D200-domain) cytokine receptor signal transducer activity	9606	Homo sapiens
molecular_function	GO:0080106	7-methylthiopropyl glucosinolate S-oxygenase activity	3702	Arabidopsis thaliana
molecular_function	GO:0042123	glucanosyltransferase activity	5476	Candida albicans
molecular_function	GO:0051698	saccharopine oxidase activity	4896	Schizosaccharomyces pombe
molecular_function	GO:0080123	jasmonate-amino synthetase activity	3702	Arabidopsis thaliana
biological_process	GO:0051729	germline cell cycle switching, mitotic to meiotic cell cycle	6239	Caenorhabditis elegans
biological_process	GO:0090050	positive regulation of cell migration involved in sprouting angiogenesis	9606	Homo sapiens
biological_process	GO:0042190	vanillin catabolic process	264730	Pseudomonas syringae pv. phaseolicola 1448A
biological_process	GO:0014805	smooth muscle adaptation	9606	Homo sapiens
biological_process	GO:0051855	recognition of symbiont	148305	Magnaporthe grisea
biological_process	GO:0051892	negative regulation of cardioblast differentiation	7955	Danio rerio
molecular_function	GO:0042299	lupeol synthase activity	3702	Arabidopsis thaliana
molecular_function	GO:0051959	dynein light intermediate chain binding	6239	Caenorhabditis elegans
biological_process	GO:0042343	indole glucosinolate metabolic process	3702	Arabidopsis thaliana
biological_process	GO:0051984	positive regulation of chromosome segregation	4896	Schizosaccharomyces pombe
molecular_function	GO:0005122	torso binding	7227	Drosophila melanogaster
molecular_function	GO:0042500	aspartic endopeptidase activity, intramembrane cleaving	7227	Drosophila melanogaster
cellular_component	GO:0042579	microbody	3702	Arabidopsis thaliana
molecular_function	GO:0042656	JUN kinase kinase kinase kinase activity	7227	Drosophila melanogaster
biological_process	GO:0042689	regulation of crystal cell differentiation	7227	Drosophila melanogaster
cellular_component	GO:0042718	yolk granule	6239	Caenorhabditis elegans
biological_process	GO:0015678	high-affinity copper ion transport	3702	Arabidopsis thaliana
cellular_component	GO:0005701	polytene chromosome chromocenter	7227	Drosophila melanogaster
biological_process	GO:0019246	L(+)-lactate biosynthetic process from pyruvate	265669	Listeria monocytogenes str. 4b F2365
cellular_component	GO:0005780	extrinsic to intraperoxisomal membrane	4932	Saccharomyces cerevisiae
biological_process	GO:0015806	S-methylmethionine transport	4932	Saccharomyces cerevisiae
biological_process	GO:0043055	maintenance of dauer	6239	Caenorhabditis elegans
biological_process	GO:0019316	D-allose catabolic process	511145	Escherichia coli str. K-12 substr. MG1655
biological_process	GO:0019374	galactolipid metabolic process	3702	Arabidopsis thaliana
biological_process	GO:0019415	acetate biosynthetic process from carbon monoxide	246194	Carboxydothermus hydrogenoformans Z-2901
biological_process	GO:0019452	L-cysteine catabolic process to taurine	10090	Mus musculus
biological_process	GO:0019502	stachydrine metabolic process	220664	Pseudomonas fluorescens Pf-5
biological_process	GO:0043215	daunorubicin transport	10116	Rattus norvegicus
molecular_function	GO:0043262	adenosine-diphosphatase activity	6239	Caenorhabditis elegans
biological_process	GO:0016038	absorption of visible light	7227	Drosophila melanogaster
biological_process	GO:0019647	formaldehyde assimilation via ribulose monophosphate cycle	243233	Methylococcus capsulatus str. Bath
biological_process	GO:0016058	maintenance of membrane potential in photoreceptor cell by rhodopsin mediated signaling	7227	Drosophila melanogaster
biological_process	GO:0043326	chemotaxis to folate	44689	Dictyostelium discoideum
biological_process	GO:0016102	diterpenoid biosynthetic process	3702	Arabidopsis thaliana
biological_process	GO:0019761	glucosinolate biosynthetic process	3702	Arabidopsis thaliana
biological_process	GO:0006077	1,6-beta-glucan metabolic process	4932	Saccharomyces cerevisiae
biological_process	GO:0016131	brassinosteroid metabolic process	3702	Arabidopsis thaliana
biological_process	GO:0043520	regulation of myosin II filament assembly	44689	Dictyostelium discoideum
biological_process	GO:0019922	protein-chromophore linkage via peptidyl-cysteine	176299	Agrobacterium tumefaciens str. C58
cellular_component	GO:0020030	infected host cell surface knob	5833	Plasmodium falciparum
cellular_component	GO:0043684	type IV secretion system complex	176299	Agrobacterium tumefaciens str. C58
biological_process	GO:0043944	negative regulation of asexual sporulation resulting in formation of a cellular spore	162425	Emericella nidulans
biological_process	GO:0044030	regulation of DNA methylation	9606	Homo sapiens
biological_process	GO:0021982	pineal gland development	7955	Danio rerio
biological_process	GO:0006711	estrogen catabolic process	9606	Homo sapiens
cellular_component	GO:0017023	myosin phosphatase complex	7227	Drosophila melanogaster
biological_process	GO:0045291	nuclear mRNA trans splicing, SL addition	185431	Trypanosoma brucei TREU927
biological_process	GO:0045313	rhabdomere membrane biogenesis	7227	Drosophila melanogaster
biological_process	GO:0030309	poly-N-acetyllactosamine metabolic process	9606	Homo sapiens
biological_process	GO:0045381	regulation of interleukin-18 biosynthetic process	9606	Homo sapiens
biological_process	GO:0006860	extracellular amino acid transport	10116	Rattus norvegicus
molecular_function	GO:0045518	interleukin-22 receptor binding	9606	Homo sapiens
biological_process	GO:0045570	regulation of imaginal disc growth	7227	Drosophila melanogaster
biological_process	GO:0045697	regulation of synergid differentiation	3702	Arabidopsis thaliana
biological_process	GO:0045733	acetate catabolic process	162425	Emericella nidulans
molecular_function	GO:0018585	fluorene oxygenase activity	10116	Rattus norvegicus
biological_process	GO:0030713	ovarian follicle cell stalk formation	7227	Drosophila melanogaster
molecular_function	GO:0030782	(S)-tetrahydroprotoberberine N-methyltransferase activity	3469	Papaver somniferum
biological_process	GO:0045873	negative regulation of sevenless signaling pathway	7227	Drosophila melanogaster
biological_process	GO:0045897	positive regulation of transcription, mitotic	4896	Schizosaccharomyces pombe
biological_process	GO:0045939	negative regulation of steroid metabolic process	10116	Rattus norvegicus
biological_process	GO:0030887	positive regulation of myeloid dendritic cell activation	9606	Homo sapiens
biological_process	GO:0045975	positive regulation of translation, ncRNA-mediated	511145	Escherichia coli str. K-12 substr. MG1655
biological_process	GO:0007311	maternal specification of dorsal/ventral axis, oocyte, germ-line encoded	7227	Drosophila melanogaster
biological_process	GO:0030965	plasma membrane electron transport, NADH to quinone	511145	Escherichia coli str. K-12 substr. MG1655
biological_process	GO:0007383	specification of segmental identity, antennal segment	7227	Drosophila melanogaster
cellular_component	GO:0030993	axonemal heterotrimeric kinesin-II complex	6239	Caenorhabditis elegans
biological_process	GO:0007436	larval salivary gland morphogenesis	7227	Drosophila melanogaster
biological_process	GO:0007462	R1/R6 cell fate commitment	7227	Drosophila melanogaster
biological_process	GO:0007482	haltere development	7227	Drosophila melanogaster
biological_process	GO:0007564	regulation of chitin-based cuticle tanning	7227	Drosophila melanogaster
biological_process	GO:0046511	sphinganine biosynthetic process	10090	Mus musculus
cellular_component	GO:0031260	pseudopodium membrane	6239	Caenorhabditis elegans
biological_process	GO:0031349	positive regulation of defense response	3702	Arabidopsis thaliana
biological_process	GO:0046692	sperm competition	7227	Drosophila melanogaster
molecular_function	GO:0008098	5S rRNA primary transcript binding	7227	Drosophila melanogaster
biological_process	GO:0031426	polycistronic mRNA processing	3702	Arabidopsis thaliana
biological_process	GO:0031445	regulation of heterochromatin formation	6239	Caenorhabditis elegans
molecular_function	GO:0008145	phenylalkylamine binding	7227	Drosophila melanogaster
biological_process	GO:0046680	response to DDT	7227	Drosophila melanogaster
biological_process	GO:0046892	peptidyl-S-carbamoyl-L-cysteine dehydration	511145	Escherichia coli str. K-12 substr. MG1655
biological_process	GO:0046916	cellular transition metal ion homeostasis	3702	Arabidopsis thaliana
biological_process	GO:0031629	synaptic vesicle fusion to presynaptic membrane	7227	Drosophila melanogaster
molecular_function	GO:0047025	3-oxoacyl-[acyl-carrier-protein] reductase (NADH) activity	315750	Bacillus pumilus SAFR-032
biological_process	GO:0031660	regulation of cyclin-dependent protein kinase activity during G2/M	7227	Drosophila melanogaster
molecular_function	GO:0047055	salutaridine synthase activity	3469	Papaver somniferum
molecular_function	GO:0031687	A2A adenosine receptor binding	10116	Rattus norvegicus
cellular_component	GO:0000418	DNA-directed RNA polymerase IV complex	3702	Arabidopsis thaliana
molecular_function	GO:0031877	somatostatin receptor binding	10116	Rattus norvegicus
molecular_function	GO:0031928	pyridoxine transmembrane transporter activity	4896	Schizosaccharomyces pombe
molecular_function	GO:0047322	[hydroxymethylglutaryl-CoA reductase (NADPH)] kinase activity	4924	Pichia stipitis
biological_process	GO:0000914	phragmoplast formation	3702	Arabidopsis thaliana
molecular_function	GO:0047512	(S,S)-butanediol dehydrogenase activity	675812	Grimontia hollisae CIP 101886
biological_process	GO:0008586	imaginal disc-derived wing vein morphogenesis	7227	Drosophila melanogaster
molecular_function	GO:0032184	SUMO polymer binding	4932	Saccharomyces cerevisiae
biological_process	GO:0032231	regulation of actin filament bundle formation	7227	Drosophila melanogaster
molecular_function	GO:0047645	alkan-1-ol dehydrogenase (acceptor) activity	342110	Ralstonia solanacearum UW551
molecular_function	GO:0032296	double-stranded RNA-specific ribonuclease activity	4896	Schizosaccharomyces pombe
molecular_function	GO:0047758	branched-chain fatty acid kinase activity	339854	Bacillus thuringiensis serovar israelensis ATCC 35646
molecular_function	GO:0001646	cAMP receptor activity	44689	Dictyostelium discoideum
cellular_component	GO:0032476	decaprenyl diphosphate synthase complex	4896	Schizosaccharomyces pombe
molecular_function	GO:0047917	GDP-glucosidase activity	511145	Escherichia coli str. K-12 substr. MG1655
molecular_function	GO:0047945	L-glutamine:pyruvate aminotransferase activity	1063	Rhodobacter sphaeroides
molecular_function	GO:0032559	adenyl ribonucleotide binding	4932	Saccharomyces cerevisiae
cellular_component	GO:0032585	multivesicular body membrane	9606	Homo sapiens
biological_process	GO:0048036	central complex development	7227	Drosophila melanogaster
biological_process	GO:0048065	male courtship behavior, veined wing extension	7227	Drosophila melanogaster
biological_process	GO:0048100	wing disc anterior/posterior pattern formation	7227	Drosophila melanogaster
biological_process	GO:0048285	organelle fission	4932	Saccharomyces cerevisiae
biological_process	GO:0002034	regulation of blood vessel size by renin-angiotensin	9606	Homo sapiens
biological_process	GO:0048392	intermediate mesodermal cell differentiation	9606	Homo sapiens
biological_process	GO:0048457	floral whorl morphogenesis	3702	Arabidopsis thaliana
cellular_component	GO:0002144	cytosolic tRNA wobble base thiouridylase complex	4896	Schizosaccharomyces pombe
biological_process	GO:0009173	pyrimidine ribonucleoside monophosphate metabolic process	3702	Arabidopsis thaliana
biological_process	GO:0048519	negative regulation of biological process	511145	Escherichia coli str. K-12 substr. MG1655
biological_process	GO:0002521	leukocyte differentiation	7955	Danio rerio
cellular_component	GO:0009324	D-amino-acid dehydrogenase complex	686	Vibrio cholerae O1 biovar El Tor
biological_process	GO:0033278	cell proliferation in midbrain	7955	Danio rerio
cellular_component	GO:0009390	dimethyl sulfoxide reductase complex	511145	Escherichia coli str. K-12 substr. MG1655
biological_process	GO:0052087	negative regulation by symbiont of defense-related host callose deposition	223283	Pseudomonas syringae pv. tomato str. DC3000
biological_process	GO:0033387	putrescine biosynthetic process from ornithine	4081	Solanum lycopersicum
biological_process	GO:0052541	plant-type cell wall cellulose metabolic process	3702	Arabidopsis thaliana
molecular_function	GO:0033413	UGU codon-amino acid adaptor activity	4896	Schizosaccharomyces pombe
molecular_function	GO:0033429	CGU codon-amino acid adaptor activity	4896	Schizosaccharomyces pombe
biological_process	GO:0048767	root hair elongation	3702	Arabidopsis thaliana
biological_process	GO:0055047	generative cell mitosis	3702	Arabidopsis thaliana
molecular_function	GO:0033450	GUC codon-amino acid adaptor activity	4896	Schizosaccharomyces pombe
biological_process	GO:0048804	imaginal disc-derived female genitalia morphogenesis	7227	Drosophila melanogaster
biological_process	GO:0003058	hormonal regulation of the force of heart contraction	9606	Homo sapiens
biological_process	GO:0048829	root cap development	3702	Arabidopsis thaliana
biological_process	GO:0003222	ventricular trabecular myocardium morphogenesis	10090	Mus musculus
cellular_component	GO:0009547	plastid ribosome	3702	Arabidopsis thaliana
biological_process	GO:0003342	proepicardium development	10090	Mus musculus
cellular_component	GO:0009575	chromoplast stroma	4081	Solanum lycopersicum
molecular_function	GO:0050025	L-glutamate oxidase activity	58346	Streptomyces platensis
molecular_function	GO:0033680	ATP-dependent DNA/RNA helicase activity	4932	Saccharomyces cerevisiae
cellular_component	GO:0060108	annular furrow extracellular matrix	6239	Caenorhabditis elegans
biological_process	GO:0009700	indole phytoalexin biosynthetic process	3702	Arabidopsis thaliana
biological_process	GO:0060142	regulation of syncytium formation by plasma membrane fusion	6239	Caenorhabditis elegans
biological_process	GO:0009747	hexokinase-dependent signaling	3702	Arabidopsis thaliana
biological_process	GO:0009780	photosynthetic NADP+ reduction	3702	Arabidopsis thaliana
biological_process	GO:0060240	negative regulation of signal transduction involved in conjugation with cellular fusion	4896	Schizosaccharomyces pombe
biological_process	GO:0009800	cinnamic acid biosynthetic process	3702	Arabidopsis thaliana
biological_process	GO:0009822	alkaloid catabolic process	9606	Homo sapiens
biological_process	GO:0009862	systemic acquired resistance, salicylic acid mediated signaling pathway	3702	Arabidopsis thaliana
molecular_function	GO:0050362	L-tryptophan:2-oxoglutarate aminotransferase activity	3702	Arabidopsis thaliana
molecular_function	GO:0009884	cytokinin receptor activity	3702	Arabidopsis thaliana
biological_process	GO:0060385	axonogenesis involved in innervation	7955	Danio rerio
molecular_function	GO:0034010	sulfolactate sulfo-lyase activity	101510	Rhodococcus jostii RHA1
molecular_function	GO:0034043	5-hydroxymethyluracil DNA N-glycosylase activity	4896	Schizosaccharomyces pombe
molecular_function	GO:0050450	citrate (Re)-synthase activity	431943	Clostridium kluyveri DSM 555
biological_process	GO:0009945	radial axis specification	3702	Arabidopsis thaliana
cellular_component	GO:0034064	Tor2-Mei2-Ste11 complex	4896	Schizosaccharomyces pombe
biological_process	GO:0009963	positive regulation of flavonoid biosynthetic process	3702	Arabidopsis thaliana
molecular_function	GO:0009979	16:0 monogalactosyldiacylglycerol desaturase activity	3702	Arabidopsis thaliana
cellular_component	GO:0010007	magnesium chelatase complex	3702	Arabidopsis thaliana
molecular_function	GO:0034200	D,D-heptose 1,7-bisphosphate phosphatase activity	511145	Escherichia coli str. K-12 substr. MG1655
biological_process	GO:0060623	regulation of chromosome condensation	4896	Schizosaccharomyces pombe
molecular_function	GO:0050574	2-(R)-hydroxypropyl-CoM dehydrogenase activity	78245	Xanthobacter autotrophicus Py2
biological_process	GO:0010064	embryonic shoot morphogenesis	3702	Arabidopsis thaliana
molecular_function	GO:0034278	stemar-13-ene synthase activity	39947	Oryza sativa Japonica Group
biological_process	GO:0010082	regulation of root meristem growth	3702	Arabidopsis thaliana
biological_process	GO:0060739	mesenchymal-epithelial cell signaling involved in prostate gland development	10090	Mus musculus
molecular_function	GO:0050646	5-oxo-6E,8Z,11Z,14Z-icosatetraenoic acid binding	9606	Homo sapiens
biological_process	GO:0010102	lateral root morphogenesis	3702	Arabidopsis thaliana
biological_process	GO:0010120	camalexin biosynthetic process	3702	Arabidopsis thaliana
biological_process	GO:0060872	semicircular canal development	7955	Danio rerio
biological_process	GO:0042814	monopolar cell growth	3702	Arabidopsis thaliana
cellular_component	GO:0010169	thioglucosidase complex	3702	Arabidopsis thaliana
molecular_function	GO:0070042	rRNA (uridine-N3-)-methyltransferase activity	511145	Escherichia coli str. K-12 substr. MG1655
biological_process	GO:0010186	positive regulation of cellular defense response	3702	Arabidopsis thaliana
biological_process	GO:0070070	proton-transporting V-type ATPase complex assembly	4896	Schizosaccharomyces pombe
biological_process	GO:0010204	defense response signaling pathway, resistance gene-independent	3702	Arabidopsis thaliana
biological_process	GO:0010221	negative regulation of vernalization response	3702	Arabidopsis thaliana
biological_process	GO:0070135	beta-1,2-oligomannoside metabolic process	5476	Candida albicans
biological_process	GO:0034514	mitochondrial unfolded protein response	6239	Caenorhabditis elegans
biological_process	GO:0010238	response to proline	3702	Arabidopsis thaliana
biological_process	GO:0070172	positive regulation of tooth mineralization	9606	Homo sapiens
molecular_function	GO:0010276	phytol kinase activity	3702	Arabidopsis thaliana
biological_process	GO:0070219	cellular sulfide ion homeostasis	4896	Schizosaccharomyces pombe
biological_process	GO:0034641	cellular nitrogen compound metabolic process	4896	Schizosaccharomyces pombe
molecular_function	GO:0070280	pyridoxal binding	10116	Rattus norvegicus
biological_process	GO:0050926	regulation of positive chemotaxis	44689	Dictyostelium discoideum
cellular_component	GO:0010330	cellulose synthase complex	3702	Arabidopsis thaliana
molecular_function	GO:0010349	L-galactose dehydrogenase activity	3702	Arabidopsis thaliana
biological_process	GO:0010371	regulation of gibberellin biosynthetic process	3702	Arabidopsis thaliana
biological_process	GO:0070458	cellular detoxification of nitrogen compound	4896	Schizosaccharomyces pombe
biological_process	GO:0035009	negative regulation of melanization defense response	7227	Drosophila melanogaster
biological_process	GO:0010398	xylogalacturonan metabolic process	3702	Arabidopsis thaliana
molecular_function	GO:0070497	6-carboxy-5,6,7,8-tetrahydropterin synthase activity	511145	Escherichia coli str. K-12 substr. MG1655
biological_process	GO:0010434	bract formation	3702	Arabidopsis thaliana
molecular_function	GO:0035049	juvenile hormone acid methyltransferase activity	7227	Drosophila melanogaster
biological_process	GO:0010478	chlororespiration	3702	Arabidopsis thaliana
biological_process	GO:0070593	dendrite self-avoidance	7227	Drosophila melanogaster
biological_process	GO:0010495	long-distance posttranscriptional gene silencing	3702	Arabidopsis thaliana
molecular_function	GO:0070677	rRNA (cytosine-2'-O-)-methyltransferase activity	511145	Escherichia coli str. K-12 substr. MG1655
biological_process	GO:0070726	cell wall assembly	4932	Saccharomyces cerevisiae
biological_process	GO:0035155	negative regulation of terminal cell fate specification, open tracheal system	7227	Drosophila melanogaster
cellular_component	GO:0010598	NAD(P)H dehydrogenase complex (plastoquinone)	3702	Arabidopsis thaliana
biological_process	GO:0035191	nuclear axial expansion	7227	Drosophila melanogaster
biological_process	GO:0010620	negative regulation of transcription by transcription factor catabolism	4896	Schizosaccharomyces pombe
biological_process	GO:0070842	aggresome assembly	9606	Homo sapiens
biological_process	GO:0035214	eye-antennal disc development	7227	Drosophila melanogaster
biological_process	GO:0051330	G1 phase of meiotic cell cycle	44689	Dictyostelium discoideum
molecular_function	GO:0035237	corazonin receptor activity	7227	Drosophila melanogaster
biological_process	GO:0070978	voltage-gated calcium channel complex assembly	7955	Danio rerio
biological_process	GO:0010738	regulation of protein kinase A signaling cascade	10116	Rattus norvegicus
biological_process	GO:0035271	ring gland development	7227	Drosophila melanogaster
molecular_function	GO:0004753	saccharopine dehydrogenase activity	3702	Arabidopsis thaliana
biological_process	GO:0010764	negative regulation of fibroblast migration	10116	Rattus norvegicus
biological_process	GO:0071072	negative regulation of phospholipid biosynthetic process	9606	Homo sapiens
biological_process	GO:0035290	trunk segmentation	7227	Drosophila melanogaster
molecular_function	GO:0071253	connexin binding	9606	Homo sapiens
biological_process	GO:0035310	notum cell fate specification	7227	Drosophila melanogaster
molecular_function	GO:0080004	thalian-diol desaturase activity	3702	Arabidopsis thaliana
molecular_function	GO:0051505	cholesterol UDP-glucosyltransferase activity	44689	Dictyostelium discoideum
molecular_function	GO:0010855	adenylate cyclase inhibitor activity	9606	Homo sapiens
biological_process	GO:0080020	regulation of coenzyme A biosynthetic process	3702	Arabidopsis thaliana
biological_process	GO:0040025	vulval development	6239	Caenorhabditis elegans
molecular_function	GO:0080041	ADP-ribose pyrophosphohydrolase activity	3702	Arabidopsis thaliana
biological_process	GO:0042004	feminization of hermaphrodite soma	6239	Caenorhabditis elegans
biological_process	GO:0080058	protein amino acid deglutathionylation	3702	Arabidopsis thaliana
molecular_function	GO:0010945	CoA pyrophosphatase activity	3702	Arabidopsis thaliana
molecular_function	GO:0080074	spermidine:caffeoyl CoA N-acyltransferase activity	3702	Arabidopsis thaliana
biological_process	GO:0051638	barbed-end actin filament uncapping	44689	Dictyostelium discoideum
biological_process	GO:0080091	regulation of raffinose metabolic process	3702	Arabidopsis thaliana
biological_process	GO:0010996	response to auditory stimulus	10116	Rattus norvegicus
molecular_function	GO:0080107	8-methylthiopropyl glucosinolate S-oxygenase activity	3702	Arabidopsis thaliana
molecular_function	GO:0051699	proline oxidase activity	4896	Schizosaccharomyces pombe
molecular_function	GO:0080124	pheophytinase activity	3702	Arabidopsis thaliana
biological_process	GO:0090003	regulation of establishment of protein localization in plasma membrane	9606	Homo sapiens
molecular_function	GO:0051751	alpha-1,4-mannosyltransferase activity	3702	Arabidopsis thaliana
biological_process	GO:0090051	negative regulation of cell migration involved in sprouting angiogenesis	9606	Homo sapiens
biological_process	GO:0042197	halogenated hydrocarbon metabolic process	228405	Hyphomonas neptunium ATCC 15444
biological_process	GO:0042250	maintenance of polarity of embryonic epithelium	7227	Drosophila melanogaster
biological_process	GO:0014870	response to muscle inactivity	10116	Rattus norvegicus
molecular_function	GO:0005011	macrophage colony stimulating factor receptor activity	9606	Homo sapiens
molecular_function	GO:0046028	electron transporter, transferring electrons from cytochrome b6/f complex of photosystem II activity	3702	Arabidopsis thaliana
biological_process	GO:0042344	indole glucosinolate catabolic process	3702	Arabidopsis thaliana
biological_process	GO:0042395	ecdysis, collagen and cuticulin-based cuticle	6239	Caenorhabditis elegans
molecular_function	GO:0015130	mevalonate transmembrane transporter activity	9606	Homo sapiens
molecular_function	GO:0005140	interleukin-9 receptor binding	10116	Rattus norvegicus
biological_process	GO:0042441	eye pigment metabolic process	7227	Drosophila melanogaster
biological_process	GO:0042501	serine phosphorylation of STAT protein	44689	Dictyostelium discoideum
molecular_function	GO:0005214	structural constituent of chitin-based cuticle	7227	Drosophila melanogaster
molecular_function	GO:0015224	biopterin transporter activity	185431	Trypanosoma brucei TREU927
molecular_function	GO:0042557	eukaryotic elongation factor-2 kinase activator activity	10116	Rattus norvegicus
molecular_function	GO:0005300	high-affinity tryptophan transmembrane transporter activity	4932	Saccharomyces cerevisiae
molecular_function	GO:0015517	galactose:hydrogen symporter activity	511145	Escherichia coli str. K-12 substr. MG1655
biological_process	GO:0042690	negative regulation of crystal cell differentiation	7227	Drosophila melanogaster
molecular_function	GO:0015453	oxidoreduction-driven active transmembrane transporter activity	511145	Escherichia coli str. K-12 substr. MG1655
biological_process	GO:0042784	active evasion of host immune response via regulation of host complement system	5476	Candida albicans
molecular_function	GO:0015592	methylgalactoside transmembrane transporter activity	195103	Clostridium perfringens ATCC 13124
cellular_component	GO:0005589	collagen type VI	9606	Homo sapiens
molecular_function	GO:0015661	L-lysine efflux transmembrane transporter activity	211586	Shewanella oneidensis MR-1
molecular_function	GO:0042912	colicin transmembrane transporter activity	195099	Campylobacter jejuni RM1221
biological_process	GO:0042964	thioredoxin biosynthetic process	3702	Arabidopsis thaliana
cellular_component	GO:0005703	polytene chromosome puff	7227	Drosophila melanogaster
biological_process	GO:0043012	regulation of fusion of sperm to egg plasma membrane	9606	Homo sapiens
biological_process	GO:0019250	aerobic cobalamin biosynthetic process	220664	Pseudomonas fluorescens Pf-5
biological_process	GO:0019375	galactolipid biosynthetic process	3702	Arabidopsis thaliana
biological_process	GO:0019458	methionine catabolic process via 2-oxobutanoate	3702	Arabidopsis thaliana
molecular_function	GO:0015932	nucleobase, nucleoside, nucleotide and nucleic acid transmembrane transporter activity	3702	Arabidopsis thaliana
biological_process	GO:0019504	stachydrine catabolic process	246200	Ruegeria pomeroyi DSS-3
biological_process	GO:0015950	purine nucleotide interconversion	83333	Escherichia coli K-12
biological_process	GO:0016039	absorption of UV light	7227	Drosophila melanogaster
biological_process	GO:0019649	formaldehyde assimilation	243233	Methylococcus capsulatus str. Bath
biological_process	GO:0016059	deactivation of rhodopsin mediated signaling	7227	Drosophila melanogaster
biological_process	GO:0043327	chemotaxis to cAMP	44689	Dictyostelium discoideum
biological_process	GO:0019762	glucosinolate catabolic process	3702	Arabidopsis thaliana
biological_process	GO:0043481	anthocyanin accumulation in tissues in response to UV light	3702	Arabidopsis thaliana
biological_process	GO:0043617	cellular response to sucrose starvation	3702	Arabidopsis thaliana
biological_process	GO:0016334	establishment or maintenance of polarity of follicular epithelium	7227	Drosophila melanogaster
cellular_component	GO:0016456	X chromosome located dosage compensation complex, transcription activating	7227	Drosophila melanogaster
molecular_function	GO:0043789	diguanylate cyclase activity	511145	Escherichia coli str. K-12 substr. MG1655
molecular_function	GO:0016483	tryptophan hydroxylase activator activity	7227	Drosophila melanogaster
biological_process	GO:0043945	positive regulation of asexual sporulation resulting in formation of a cellular spore	162425	Emericella nidulans
biological_process	GO:0021862	early neuron differentiation in the forebrain	7955	Danio rerio
biological_process	GO:0044042	glucan metabolic process	162425	Emericella nidulans
biological_process	GO:0021934	hindbrain tangential cell migration	7955	Danio rerio
biological_process	GO:0022037	metencephalon development	10090	Mus musculus
biological_process	GO:0006577	betaine metabolic process	208964	Pseudomonas aeruginosa PAO1
cellular_component	GO:0045172	germline ring canal	7227	Drosophila melanogaster
biological_process	GO:0045189	connective tissue growth factor biosynthetic process	9606	Homo sapiens
biological_process	GO:0006735	NADH regeneration	4932	Saccharomyces cerevisiae
biological_process	GO:0006761	dihydrofolate biosynthetic process	5833	Plasmodium falciparum
biological_process	GO:0030237	female sex determination	7227	Drosophila melanogaster
cellular_component	GO:0045260	plasma membrane proton-transporting ATP synthase complex	1148	Synechocystis sp. PCC 6803
biological_process	GO:0045314	regulation of compound eye photoreceptor development	7227	Drosophila melanogaster
biological_process	GO:0045433	male courtship behavior, veined wing generated song production	7227	Drosophila melanogaster
biological_process	GO:0045458	recombination within rDNA repeats	4896	Schizosaccharomyces pombe
biological_process	GO:0045476	nurse cell apoptosis	7227	Drosophila melanogaster
molecular_function	GO:0018113	lysine racemase activity	77133	uncultured bacterium
biological_process	GO:0045571	negative regulation of imaginal disc growth	7227	Drosophila melanogaster
biological_process	GO:0018177	protein amino acid uridylylation	220664	Pseudomonas fluorescens Pf-5
biological_process	GO:0018350	protein amino acid esterification	9606	Homo sapiens
molecular_function	GO:0030597	RNA glycosylase activity	39855	Lychnis chalcedonica
biological_process	GO:0030636	acetate derivative biosynthetic process	4932	Saccharomyces cerevisiae
biological_process	GO:0030714	anterior/posterior axis specification, follicular epithelium	7227	Drosophila melanogaster
biological_process	GO:0007280	pole cell migration	7227	Drosophila melanogaster
biological_process	GO:0045977	positive regulation of mitotic cell cycle, embryonic	6239	Caenorhabditis elegans
biological_process	GO:0007312	oocyte nucleus migration during oocyte axis specification	7227	Drosophila melanogaster
biological_process	GO:0007365	periodic partitioning	7227	Drosophila melanogaster
biological_process	GO:0030994	primary cell septum disassembly	4896	Schizosaccharomyces pombe
biological_process	GO:0046193	anaerobic phenol catabolic process	49338	Desulfitobacterium hafniense
biological_process	GO:0031033	myosin filament assembly or disassembly	44689	Dictyostelium discoideum
biological_process	GO:0007438	oenocyte development	7227	Drosophila melanogaster
biological_process	GO:0007463	R2/R5 cell fate commitment	7244	Drosophila virilis
biological_process	GO:0007483	genital disc morphogenesis	7227	Drosophila melanogaster
biological_process	GO:0046461	neutral lipid catabolic process	10116	Rattus norvegicus
biological_process	GO:0015032	storage protein import into fat body	7227	Drosophila melanogaster
biological_process	GO:0046602	regulation of mitotic centrosome separation	7227	Drosophila melanogaster
cellular_component	GO:0031351	integral to plastid membrane	3702	Arabidopsis thaliana
biological_process	GO:0046663	dorsal closure, leading edge cell differentiation	7227	Drosophila melanogaster
biological_process	GO:0046693	sperm storage	7227	Drosophila melanogaster
biological_process	GO:0031407	oxylipin metabolic process	3702	Arabidopsis thaliana
biological_process	GO:0046719	regulation of viral protein levels in host cell	3702	Arabidopsis thaliana
biological_process	GO:0008101	decapentaplegic receptor signaling pathway	7227	Drosophila melanogaster
biological_process	GO:0046792	suppression by virus of host cell cycle arrest	10299	Herpes simplex virus (type 1 / strain 17)
cellular_component	GO:0031511	Mis6-Sim4 complex	4896	Schizosaccharomyces pombe
biological_process	GO:0008205	ecdysone metabolic process	7227	Drosophila melanogaster
biological_process	GO:0031557	induction of programmed cell death in response to chemical stimulus	9606	Homo sapiens
molecular_function	GO:0047056	(S)-canadine synthase activity	150095	Thalictrum flavum subsp. glaucum
molecular_function	GO:0008313	gurken receptor activity	7227	Drosophila melanogaster
biological_process	GO:0000453	enzyme-directed rRNA 2'-O-methylation	511145	Escherichia coli str. K-12 substr. MG1655
biological_process	GO:0008377	light-induced release of internally sequestered calcium ion	7227	Drosophila melanogaster
biological_process	GO:0031887	lipid particle transport along microtubule	7227	Drosophila melanogaster
molecular_function	GO:0032003	interleukin-28 receptor binding	9606	Homo sapiens
cellular_component	GO:0032117	horsetail-astral microtubule array	4896	Schizosaccharomyces pombe
molecular_function	GO:0047513	1,2-alpha-L-fucosidase activity	3702	Arabidopsis thaliana
biological_process	GO:0032214	negative regulation of telomere maintenance via semi-conservative replication	9606	Homo sapiens
biological_process	GO:0032321	positive regulation of Rho GTPase activity	4896	Schizosaccharomyces pombe
biological_process	GO:0032365	intracellular lipid transport	3702	Arabidopsis thaliana
molecular_function	GO:0047792	cyanohydrin beta-glucosyltransferase activity	4558	Sorghum bicolor
molecular_function	GO:0047817	D-arginase activity	196628	Arthrobacter sp. KUJ8602
molecular_function	GO:0047841	dehydrogluconokinase activity	381666	Ralstonia eutropha H16
molecular_function	GO:0047884	FAD diphosphatase activity	3702	Arabidopsis thaliana
molecular_function	GO:0047948	glutarate-CoA ligase activity	342110	Ralstonia solanacearum UW551
molecular_function	GO:0047983	homoglutathione synthase activity	3880	Medicago truncatula
biological_process	GO:0032787	monocarboxylic acid metabolic process	9606	Homo sapiens
biological_process	GO:0048212	Golgi vesicle uncoating	6239	Caenorhabditis elegans
biological_process	GO:0048243	norepinephrine secretion	10116	Rattus norvegicus
biological_process	GO:0032883	regulation of chitin biosynthetic process	148305	Magnaporthe grisea
molecular_function	GO:0032942	inositol tetrakisphosphate 2-kinase activity	3702	Arabidopsis thaliana
biological_process	GO:0048314	embryo sac morphogenesis	3702	Arabidopsis thaliana
cellular_component	GO:0048353	primary endosperm nucleus	3702	Arabidopsis thaliana
biological_process	GO:0032984	macromolecular complex disassembly	4932	Saccharomyces cerevisiae
cellular_component	GO:0002111	BRCA2-BRAF35 complex	10090	Mus musculus
biological_process	GO:0048462	carpel formation	3702	Arabidopsis thaliana
biological_process	GO:0002149	hypochlorous acid biosynthetic process	10090	Mus musculus
cellular_component	GO:0033114	cyanelle thylakoid lumen	2762	Cyanophora paradoxa
biological_process	GO:0033145	positive regulation of steroid hormone receptor signaling pathway	10116	Rattus norvegicus
biological_process	GO:0048520	positive regulation of behavior	6239	Caenorhabditis elegans
cellular_component	GO:0033166	hyaline layer	7668	Strongylocentrotus purpuratus
biological_process	GO:0033212	iron assimilation	511145	Escherichia coli str. K-12 substr. MG1655
cellular_component	GO:0009344	nitrite reductase complex [NAD(P)H]	511145	Escherichia coli str. K-12 substr. MG1655
molecular_function	GO:0009392	N-acetyl-anhydromuramoyl-L-alanine amidase activity	511145	Escherichia coli str. K-12 substr. MG1655
biological_process	GO:0052096	formation by symbiont of syncytium involving giant cell for nutrient acquisition from host	3702	Arabidopsis thaliana
biological_process	GO:0033388	putrescine biosynthetic process from arginine	4081	Solanum lycopersicum
biological_process	GO:0002764	immune response-regulating signal transduction	3702	Arabidopsis thaliana
biological_process	GO:0052542	callose deposition during defense response	3702	Arabidopsis thaliana
molecular_function	GO:0033414	UGC codon-amino acid adaptor activity	4896	Schizosaccharomyces pombe
biological_process	GO:0055011	atrial cardiac muscle cell differentiation	7955	Danio rerio
molecular_function	GO:0033430	CGC codon-amino acid adaptor activity	4896	Schizosaccharomyces pombe
biological_process	GO:0048768	root hair cell tip growth	3702	Arabidopsis thaliana
molecular_function	GO:0033451	GUA codon-amino acid adaptor activity	4896	Schizosaccharomyces pombe
biological_process	GO:0033506	glucosinolate biosynthetic process from homomethionine	3702	Arabidopsis thaliana
cellular_component	GO:0009526	plastid envelope	3702	Arabidopsis thaliana
biological_process	GO:0003350	pulmonary myocardium development	10090	Mus musculus
biological_process	GO:0009608	response to symbiont	7227	Drosophila melanogaster
biological_process	GO:0033638	modulation by symbiont of host response to heat	223283	Pseudomonas syringae pv. tomato str. DC3000
molecular_function	GO:0050027	L-idonate 2-dehydrogenase activity	362663	Escherichia coli 536
molecular_function	GO:0033682	ATP-dependent 5'-3' DNA/RNA helicase activity	9606	Homo sapiens
biological_process	GO:0009683	indoleacetic acid metabolic process	220664	Pseudomonas fluorescens Pf-5
cellular_component	GO:0060111	alae of collagen and cuticulin-based cuticle extracellular matrix	6239	Caenorhabditis elegans
molecular_function	GO:0009702	L-arabinokinase activity	3702	Arabidopsis thaliana
biological_process	GO:0060148	positive regulation of posttranscriptional gene silencing	3702	Arabidopsis thaliana
molecular_function	GO:0033766	2-hydroxyquinoline 8-monooxygenase activity	62928	Azoarcus sp. BH72
molecular_function	GO:0050132	N-methylalanine dehydrogenase activity	323	Pseudomonas syringae pv. tomato
molecular_function	GO:0010242	oxygen evolving activity	3702	Arabidopsis thaliana
molecular_function	GO:0060241	lysozyme inhibitor activity	511145	Escherichia coli str. K-12 substr. MG1655
molecular_function	GO:0050241	pyrroline-2-carboxylate reductase activity	323	Pseudomonas syringae pv. tomato
biological_process	GO:0009801	cinnamic acid ester metabolic process	3702	Arabidopsis thaliana
biological_process	GO:0060274	maintenance of stationary phase	83333	Escherichia coli K-12
biological_process	GO:0033864	positive regulation of NAD(P)H oxidase activity	9606	Homo sapiens
biological_process	GO:0009823	cytokinin catabolic process	3702	Arabidopsis thaliana
cellular_component	GO:0009840	chloroplastic endopeptidase Clp complex	3702	Arabidopsis thaliana
biological_process	GO:0009863	salicylic acid mediated signaling pathway	3702	Arabidopsis thaliana
cellular_component	GO:0060388	vitelline envelope	7955	Danio rerio
biological_process	GO:0009926	auxin polar transport	3702	Arabidopsis thaliana
biological_process	GO:0060437	lung growth	10090	Mus musculus
biological_process	GO:0009947	centrolateral axis specification	3702	Arabidopsis thaliana
biological_process	GO:0034065	replication fork processing at rDNA locus	4896	Schizosaccharomyces pombe
biological_process	GO:0009964	negative regulation of flavonoid biosynthetic process	3702	Arabidopsis thaliana
biological_process	GO:0060554	induction of necroptosis of activated-T cells	9606	Homo sapiens
biological_process	GO:0034182	regulation of maintenance of mitotic sister chromatid cohesion	4896	Schizosaccharomyces pombe
biological_process	GO:0060624	regulation of ascospore wall 1,3-beta-glucan biosynthetic process	4896	Schizosaccharomyces pombe
biological_process	GO:0034226	lysine import	4896	Schizosaccharomyces pombe
biological_process	GO:0060668	regulation of branching involved in salivary gland morphogenesis by extracellular matrix-epithelial cell signaling	10090	Mus musculus
biological_process	GO:0034251	regulation of cellular amide catabolic process	162425	Emericella nidulans
biological_process	GO:0010065	primary meristem tissue development	3702	Arabidopsis thaliana
biological_process	GO:0010083	regulation of vegetative meristem growth	39947	Oryza sativa Japonica Group
biological_process	GO:0034334	adherens junction maintenance	7227	Drosophila melanogaster
molecular_function	GO:0050647	5-hydroxy-6E,8Z,11Z,14Z-icosatetraenoic acid binding	9606	Homo sapiens
biological_process	GO:0010103	stomatal complex morphogenesis	3702	Arabidopsis thaliana
biological_process	GO:0010123	acetate catabolic process to butyrate, ethanol, acetone and butanol	195103	Clostridium perfringens ATCC 13124
biological_process	GO:0065007	biological regulation	4896	Schizosaccharomyces pombe
biological_process	GO:0034412	ascospore wall beta-glucan biosynthetic process	4896	Schizosaccharomyces pombe
cellular_component	GO:0010170	glucose-1-phosphate adenylyltransferase complex	3702	Arabidopsis thaliana
biological_process	GO:0010187	negative regulation of seed germination	3702	Arabidopsis thaliana
biological_process	GO:0010205	photoinhibition	3702	Arabidopsis thaliana
molecular_function	GO:0050781	ortho-trichlorophenol reductive dehalogenase activity	49338	Desulfitobacterium hafniense
biological_process	GO:0010222	stem vascular tissue pattern formation	3702	Arabidopsis thaliana
biological_process	GO:0010239	chloroplast mRNA processing	3702	Arabidopsis thaliana
biological_process	GO:0070173	regulation of enamel mineralization	9606	Homo sapiens
molecular_function	GO:0010296	prenylcysteine methylesterase activity	3702	Arabidopsis thaliana
biological_process	GO:0070285	pigment cell development	7955	Danio rerio
molecular_function	GO:0010313	phytochrome binding	3702	Arabidopsis thaliana
biological_process	GO:0010350	cellular response to magnesium starvation	511145	Escherichia coli str. K-12 substr. MG1655
molecular_function	GO:0070406	glutamine binding	7227	Drosophila melanogaster
biological_process	GO:0010372	positive regulation of gibberellin biosynthetic process	4085	Nicotiana
cellular_component	GO:0070461	SAGA-type complex	4932	Saccharomyces cerevisiae
biological_process	GO:0035010	encapsulation of foreign target	7227	Drosophila melanogaster
biological_process	GO:0010400	rhamnogalacturonan I side chain metabolic process	3702	Arabidopsis thaliana
cellular_component	GO:0035032	phosphoinositide 3-kinase complex, class III	7227	Drosophila melanogaster
biological_process	GO:0010438	cellular response to sulfur starvation	3702	Arabidopsis thaliana
biological_process	GO:0035069	larval midgut histolysis	7227	Drosophila melanogaster
biological_process	GO:0010479	stele development	3702	Arabidopsis thaliana
biological_process	GO:0070596	1,3-alpha-glucan biosynthetic process	4896	Schizosaccharomyces pombe
biological_process	GO:0051173	positive regulation of nitrogen compound metabolic process	4932	Saccharomyces cerevisiae
biological_process	GO:0010497	plasmodesmata-mediated intercellular transport	3702	Arabidopsis thaliana
biological_process	GO:0051245	negative regulation of cellular defense response	3702	Arabidopsis thaliana
biological_process	GO:0035156	fusion cell fate specification	7227	Drosophila melanogaster
biological_process	GO:0010581	regulation of starch biosynthetic process	3702	Arabidopsis thaliana
molecular_function	GO:0070774	phytoceramidase activity	9606	Homo sapiens
biological_process	GO:0010599	production of lsiRNA involved in RNA interference	3702	Arabidopsis thaliana
molecular_function	GO:0070819	menaquinone-dependent protoporphyrinogen oxidase activity	511145	Escherichia coli str. K-12 substr. MG1655
biological_process	GO:0035192	nuclear cortical migration	7227	Drosophila melanogaster
biological_process	GO:0070845	polyubiquitinated misfolded protein transport	9606	Homo sapiens
biological_process	GO:0035215	genital disc development	7227	Drosophila melanogaster
biological_process	GO:0051331	G2 phase of meiotic cell cycle	4896	Schizosaccharomyces pombe
biological_process	GO:0070904	transepithelial L-ascorbic acid transport	9606	Homo sapiens
biological_process	GO:0010699	cell-cell signaling involved in quorum sensing	511145	Escherichia coli str. K-12 substr. MG1655
biological_process	GO:0071076	RNA 3' uridylation	6239	Caenorhabditis elegans
biological_process	GO:0035291	specification of segmental identity, intercalary segment	7227	Drosophila melanogaster
biological_process	GO:0051456	attachment of spindle microtubules to kinetochore during meiosis II	4896	Schizosaccharomyces pombe
cellular_component	GO:0071261	Ssh1 translocon complex	4932	Saccharomyces cerevisiae
biological_process	GO:0035311	wing cell fate specification	7227	Drosophila melanogaster
biological_process	GO:0051490	negative regulation of filopodium assembly	44689	Dictyostelium discoideum
biological_process	GO:0080005	photosystem stoichiometry adjustment	3702	Arabidopsis thaliana
molecular_function	GO:0051506	ergosterol UDP-glucosyltransferase activity	44689	Dictyostelium discoideum
molecular_function	GO:0010857	calcium-dependent protein kinase activity	9606	Homo sapiens
biological_process	GO:0080021	response to benzoic acid stimulus	3702	Arabidopsis thaliana
biological_process	GO:0040026	positive regulation of vulval development	6239	Caenorhabditis elegans
molecular_function	GO:0080042	ADP-glucose pyrophosphohydrolase activity	3702	Arabidopsis thaliana
biological_process	GO:0042006	masculinization of hermaphroditic germ-line	6239	Caenorhabditis elegans
biological_process	GO:0051572	negative regulation of histone H3-K4 methylation	4896	Schizosaccharomyces pombe
biological_process	GO:0010905	negative regulation of UDP-glucose catabolic process	9606	Homo sapiens
molecular_function	GO:0080059	flavonol 3-O-arabinosyltransferase activity	3702	Arabidopsis thaliana
molecular_function	GO:0080075	spermidine:feruloyl CoA N-acyltransferase activity	3702	Arabidopsis thaliana
biological_process	GO:0042070	maintenance of oocyte nucleus location involved in oocyte dorsal/ventral axis specification	7227	Drosophila melanogaster
biological_process	GO:0010971	positive regulation of G2/M transition of mitotic cell cycle	7227	Drosophila melanogaster
biological_process	GO:0080092	regulation of pollen tube growth	3702	Arabidopsis thaliana
biological_process	GO:0051663	oocyte nucleus localization involved in oocyte dorsal/ventral axis specification	7227	Drosophila melanogaster
molecular_function	GO:0080108	S-alkylthiohydroximate lyase activity	3702	Arabidopsis thaliana
biological_process	GO:0042125	protein amino acid galactosylation	4896	Schizosaccharomyces pombe
biological_process	GO:0014019	neuroblast development	7227	Drosophila melanogaster
molecular_function	GO:0051731	polynucleotide kinase activity	3702	Arabidopsis thaliana
biological_process	GO:0090052	regulation of chromatin silencing at centromere	4896	Schizosaccharomyces pombe
biological_process	GO:0042198	nylon metabolic process	246200	Ruegeria pomeroyi DSS-3
biological_process	GO:0042253	granulocyte macrophage colony-stimulating factor biosynthetic process	9606	Homo sapiens
biological_process	GO:0015009	corrin metabolic process	246200	Ruegeria pomeroyi DSS-3
molecular_function	GO:0015083	aluminum ion transmembrane transporter activity	195103	Clostridium perfringens ATCC 13124
molecular_function	GO:0015157	oligosaccharide transmembrane transporter activity	3702	Arabidopsis thaliana
biological_process	GO:0042443	phenylethylamine metabolic process	10116	Rattus norvegicus
biological_process	GO:0042558	pteridine and derivative metabolic process	10116	Rattus norvegicus
molecular_function	GO:0015306	sialate:cation symporter activity	5476	Candida albicans
molecular_function	GO:0015381	high affinity sulfate transmembrane transporter activity	7227	Drosophila melanogaster
cellular_component	GO:0042764	ascospore-type prospore	4932	Saccharomyces cerevisiae
biological_process	GO:0042786	active evasion of host immune response via regulation of host antigen processing and presentation	10360	Human herpesvirus 5 strain AD169
molecular_function	GO:0015594	putrescine-importing ATPase activity	167879	Colwellia psychrerythraea 34H
cellular_component	GO:0005590	collagen type VII	9606	Homo sapiens
biological_process	GO:0042884	microcin transport	511145	Escherichia coli str. K-12 substr. MG1655
biological_process	GO:0042914	colicin transport	195099	Campylobacter jejuni RM1221
biological_process	GO:0015699	antimonite transport	511145	Escherichia coli str. K-12 substr. MG1655
biological_process	GO:0042968	homoserine transport	246200	Ruegeria pomeroyi DSS-3
cellular_component	GO:0005704	polytene chromosome band	7227	Drosophila melanogaster
cellular_component	GO:0044439	peroxisomal part	4932	Saccharomyces cerevisiae
biological_process	GO:0043057	backward locomotion	6239	Caenorhabditis elegans
biological_process	GO:0019376	galactolipid catabolic process	10116	Rattus norvegicus
molecular_function	GO:0043136	glycerol-3-phosphatase activity	5476	Candida albicans
molecular_function	GO:0043177	organic acid binding	10116	Rattus norvegicus
biological_process	GO:0019505	resorcinol metabolic process	44689	Dictyostelium discoideum
biological_process	GO:0015951	purine ribonucleotide interconversion	511145	Escherichia coli str. K-12 substr. MG1655
biological_process	GO:0043244	regulation of protein complex disassembly	10116	Rattus norvegicus
biological_process	GO:0019650	glucose catabolic process to butanediol	167879	Colwellia psychrerythraea 34H
biological_process	GO:0016060	metarhodopsin inactivation	7227	Drosophila melanogaster
molecular_function	GO:0019727	mevaldate reductase (NAD+) activity	537457	Actinobacillus pleuropneumoniae serovar 7 str. AP76
biological_process	GO:0006061	sorbitol biosynthetic process	10116	Rattus norvegicus
molecular_function	GO:0019763	immunoglobulin receptor activity	9606	Homo sapiens
biological_process	GO:0051067	dihydropteridine metabolic process	7227	Drosophila melanogaster
biological_process	GO:0006186	dGDP phosphorylation	44689	Dictyostelium discoideum
biological_process	GO:0016318	ommatidial rotation	7227	Drosophila melanogaster
biological_process	GO:0016335	morphogenesis of larval imaginal disc epithelium	7227	Drosophila melanogaster
biological_process	GO:0021519	spinal cord association neuron specification	7955	Danio rerio
biological_process	GO:0016457	dosage compensation complex assembly during dosage compensation by hyperactivation of X chromosome	7227	Drosophila melanogaster
biological_process	GO:0021682	nerve maturation	7227	Drosophila melanogaster
biological_process	GO:0043949	regulation of cAMP-mediated signaling	4896	Schizosaccharomyces pombe
biological_process	GO:0044264	cellular polysaccharide metabolic process	4896	Schizosaccharomyces pombe
molecular_function	GO:0016675	oxidoreductase activity, acting on heme group of donors	511145	Escherichia coli str. K-12 substr. MG1655
biological_process	GO:0022610	biological adhesion	9606	Homo sapiens
molecular_function	GO:0022832	voltage-gated channel activity	7955	Danio rerio
cellular_component	GO:0030062	mitochondrial tricarboxylic acid cycle enzyme complex	5833	Plasmodium falciparum
biological_process	GO:0045108	regulation of intermediate filament polymerization or depolymerization	6239	Caenorhabditis elegans
biological_process	GO:0045173	O-sialoglycoprotein catabolic process	5833	Plasmodium falciparum
biological_process	GO:0006715	farnesol biosynthetic process	5476	Candida albicans
biological_process	GO:0046452	dihydrofolate metabolic process	10116	Rattus norvegicus
biological_process	GO:0006786	heme c biosynthetic process	167879	Colwellia psychrerythraea 34H
cellular_component	GO:0045293	mRNA editing complex	185431	Trypanosoma brucei TREU927
molecular_function	GO:0017051	retinol dehydratase activity	7227	Drosophila melanogaster
biological_process	GO:0045315	positive regulation of compound eye photoreceptor development	7227	Drosophila melanogaster
molecular_function	GO:0030290	sphingolipid activator protein activity	9606	Homo sapiens
biological_process	GO:0045434	negative regulation of female receptivity, post-mating	7227	Drosophila melanogaster
biological_process	GO:0045460	sterigmatocystin metabolic process	162425	Emericella nidulans
biological_process	GO:0045477	regulation of nurse cell apoptosis	7227	Drosophila melanogaster
biological_process	GO:0018054	peptidyl-lysine biotinylation	243231	Geobacter sulfurreducens PCA
biological_process	GO:0045572	positive regulation of imaginal disc growth	7227	Drosophila melanogaster
biological_process	GO:0018184	protein amino acid polyamination	9606	Homo sapiens
biological_process	GO:0018352	protein-pyridoxal-5-phosphate linkage	9606	Homo sapiens
molecular_function	GO:0018457	perillyl-alcohol dehydrogenase activity	1422	Geobacillus stearothermophilus
biological_process	GO:0045705	negative regulation of salivary gland boundary specification	7227	Drosophila melanogaster
molecular_function	GO:0018670	4-aminobenzoate 1-monooxygenase activity	5341	Agaricus bisporus
biological_process	GO:0007174	epidermal growth factor ligand processing	7227	Drosophila melanogaster
biological_process	GO:0030716	oocyte fate determination	7227	Drosophila melanogaster
molecular_function	GO:0018787	4-chlorobenzoyl-CoA dehalogenase activity	405744	Arthrobacter sp. FG1
molecular_function	GO:0018835	carbon phosphorus lyase activity	246200	Ruegeria pomeroyi DSS-3
biological_process	GO:0007297	ovarian follicle cell migration	7227	Drosophila melanogaster
biological_process	GO:0045978	negative regulation of nucleoside metabolic process	4896	Schizosaccharomyces pombe
biological_process	GO:0007313	maternal specification of dorsal/ventral axis, oocyte, soma encoded	7227	Drosophila melanogaster
biological_process	GO:0046011	regulation of oskar mRNA translation	7227	Drosophila melanogaster
molecular_function	GO:0030946	protein tyrosine phosphatase activity, metal-dependent	3702	Arabidopsis thaliana
biological_process	GO:0030995	cell septum edging catabolic process	4896	Schizosaccharomyces pombe
biological_process	GO:0051191	prosthetic group biosynthetic process	220664	Pseudomonas fluorescens Pf-5
biological_process	GO:0046196	4-nitrophenol catabolic process	83333	Escherichia coli K-12
biological_process	GO:0007439	ectodermal gut development	7227	Drosophila melanogaster
biological_process	GO:0007464	R3/R4 cell fate commitment	7227	Drosophila melanogaster
biological_process	GO:0007484	imaginal disc-derived genitalia development	7227	Drosophila melanogaster
biological_process	GO:0031148	DIF-1 biosynthetic process	44689	Dictyostelium discoideum
biological_process	GO:0046462	monoacylglycerol metabolic process	10090	Mus musculus
biological_process	GO:0031169	ferrichrome biosynthetic process	4896	Schizosaccharomyces pombe
biological_process	GO:0007591	molting cycle, chitin-based cuticle	7227	Drosophila melanogaster
biological_process	GO:0000040	low-affinity iron ion transport	4932	Saccharomyces cerevisiae
biological_process	GO:0050912	detection of chemical stimulus involved in sensory perception of taste	7227	Drosophila melanogaster
biological_process	GO:0031285	regulation of sorocarp stalk cell differentiation	44689	Dictyostelium discoideum
molecular_function	GO:0000100	S-methylmethionine transmembrane transporter activity	4932	Saccharomyces cerevisiae
biological_process	GO:0031327	negative regulation of cellular biosynthetic process	4932	Saccharomyces cerevisiae
cellular_component	GO:0031359	integral to chloroplast outer membrane	3702	Arabidopsis thaliana
biological_process	GO:0046664	dorsal closure, amnioserosa morphology change	7227	Drosophila melanogaster
biological_process	GO:0008062	eclosion rhythm	7227	Drosophila melanogaster
biological_process	GO:0046795	intracellular virion transport	9606	Homo sapiens
biological_process	GO:0031454	regulation of extent of heterochromatin formation	4896	Schizosaccharomyces pombe
biological_process	GO:0046684	response to pyrethroid	7227	Drosophila melanogaster
molecular_function	GO:0046976	histone methyltransferase activity (H3-K27 specific)	7227	Drosophila melanogaster
molecular_function	GO:0008261	allatostatin receptor activity	7227	Drosophila melanogaster
cellular_component	GO:0031595	nuclear proteasome complex	4896	Schizosaccharomyces pombe
biological_process	GO:0031632	positive regulation of synaptic vesicle fusion to presynaptic membrane	10116	Rattus norvegicus
molecular_function	GO:0047028	6-pyruvoyltetrahydropterin 2'-reductase activity	82076	Picrophilus torridus
biological_process	GO:0008314	gurken receptor signaling pathway	7227	Drosophila melanogaster
molecular_function	GO:0047094	3-hydroxyphenylacetate 6-hydroxylase activity	162425	Emericella nidulans
biological_process	GO:0008335	ovarian ring canal stabilization	7227	Drosophila melanogaster
molecular_function	GO:0047155	3-hydroxymethylcephem carbamoyltransferase activity	411154	Gramella forsetii KT0803
molecular_function	GO:0031956	medium-chain-fatty-acid-CoA ligase activity	3702	Arabidopsis thaliana
biological_process	GO:0032005	signal transduction involved in conjugation with cellular fusion	4896	Schizosaccharomyces pombe
cellular_component	GO:0000797	condensin core heterodimer	9606	Homo sapiens
biological_process	GO:0032118	horsetail-astral microtubule organization	4896	Schizosaccharomyces pombe
biological_process	GO:0032187	contractile ring localization involved in cytokinesis during cell cycle	5476	Candida albicans
biological_process	GO:0032298	positive regulation of DNA replication initiation	10090	Mus musculus
molecular_function	GO:0047707	biotin-CoA ligase activity	381666	Ralstonia eutropha H16
molecular_function	GO:0032399	HECT domain binding	9606	Homo sapiens
molecular_function	GO:0001691	pseudophosphatase activity	10090	Mus musculus
biological_process	GO:0032482	Rab protein signal transduction	10116	Rattus norvegicus
molecular_function	GO:0047888	fatty-acid peroxidase activity	162425	Emericella nidulans
biological_process	GO:0032505	reproduction of a single-celled organism	4932	Saccharomyces cerevisiae
biological_process	GO:0032536	regulation of cell projection size	10116	Rattus norvegicus
molecular_function	GO:0047949	glutarate-semialdehyde dehydrogenase activity	641118	Ochrobactrum intermedium LMG 3301
biological_process	GO:0032635	interleukin-6 production	10090	Mus musculus
molecular_function	GO:0001847	opsonin receptor activity	9606	Homo sapiens
biological_process	GO:0001897	cytolysis by symbiont of host cells	5476	Candida albicans
molecular_function	GO:0032866	xylose reductase activity	4896	Schizosaccharomyces pombe
biological_process	GO:0048354	mucilage biosynthetic process during seed coat development	3702	Arabidopsis thaliana
biological_process	GO:0032989	cellular component morphogenesis	4932	Saccharomyces cerevisiae
biological_process	GO:0048467	gynoecium development	3702	Arabidopsis thaliana
molecular_function	GO:0002151	G-quadruplex RNA binding	10090	Mus musculus
biological_process	GO:0002236	detection of misfolded protein	10116	Rattus norvegicus
cellular_component	GO:0033115	cyanelle thylakoid membrane	2762	Cyanophora paradoxa
biological_process	GO:0048504	regulation of timing of organ formation	3702	Arabidopsis thaliana
cellular_component	GO:0033167	ARC complex	4896	Schizosaccharomyces pombe
biological_process	GO:0009309	amine biosynthetic process	9606	Homo sapiens
biological_process	GO:0033214	iron assimilation by chelation and transport	4896	Schizosaccharomyces pombe
biological_process	GO:0002574	thrombocyte differentiation	7955	Danio rerio
biological_process	GO:0033292	T-tubule organization	9606	Homo sapiens
biological_process	GO:0048654	anther morphogenesis	39947	Oryza sativa Japonica Group
biological_process	GO:0052051	interaction with host via protein secreted by type II secretion system	148305	Magnaporthe grisea
biological_process	GO:0052101	induction by symbiont of host resistance gene-dependent defense response	4792	Phytophthora parasitica
biological_process	GO:0052543	callose deposition in cell wall	3702	Arabidopsis thaliana
molecular_function	GO:0033415	UGA codon-amino acid adaptor activity	44689	Dictyostelium discoideum
molecular_function	GO:0033431	CGA codon-amino acid adaptor activity	4896	Schizosaccharomyces pombe
biological_process	GO:0048769	sarcomerogenesis	7955	Danio rerio
biological_process	GO:0003001	generation of a signal involved in cell-cell signaling	511145	Escherichia coli str. K-12 substr. MG1655
molecular_function	GO:0033452	GUG codon-amino acid adaptor activity	4896	Schizosaccharomyces pombe
cellular_component	GO:0009503	thylakoid light-harvesting complex	3055	Chlamydomonas reinhardtii
biological_process	GO:0033521	phytyl diphosphate biosynthetic process	4097	Nicotiana tabacum
biological_process	GO:0003131	mesodermal-endodermal cell signaling	7955	Danio rerio
biological_process	GO:0003359	noradrenergic neuron fate commitment	9606	Homo sapiens
biological_process	GO:0009582	detection of abiotic stimulus	9606	Homo sapiens
molecular_function	GO:0050088	mannose-6-phosphate 6-reductase activity	4045	Apium graveolens
biological_process	GO:0060151	peroxisome localization	3702	Arabidopsis thaliana
biological_process	GO:0060176	regulation of aggregation involved in sorocarp development	44689	Dictyostelium discoideum
molecular_function	GO:0050214	progesterone monooxygenase activity	5085	Aspergillus fumigatus
cellular_component	GO:0009782	photosystem I antenna complex	3702	Arabidopsis thaliana
biological_process	GO:0060249	anatomical structure homeostasis	7955	Danio rerio
biological_process	GO:0060277	negative regulation of transcription involved in G1 phase of mitotic cell cycle	4896	Schizosaccharomyces pombe
biological_process	GO:0060303	regulation of nucleosome density	4896	Schizosaccharomyces pombe
molecular_function	GO:0033906	hyaluronoglucuronidase activity	316278	Synechococcus sp. RCC307
biological_process	GO:0009864	induced systemic resistance, jasmonic acid mediated signaling pathway	3702	Arabidopsis thaliana
biological_process	GO:0060355	positive regulation of cell adhesion molecule production	9606	Homo sapiens
biological_process	GO:0009910	negative regulation of flower development	3702	Arabidopsis thaliana
biological_process	GO:0060472	positive regulation of cortical granule exocytosis by elevation of cytosolic calcium ion concentration	7955	Danio rerio
cellular_component	GO:0034066	Ric1p-Rgp1p complex	4932	Saccharomyces cerevisiae
biological_process	GO:0009965	leaf morphogenesis	3702	Arabidopsis thaliana
biological_process	GO:0034183	negative regulation of maintenance of mitotic sister chromatid cohesion	4896	Schizosaccharomyces pombe
molecular_function	GO:0050535	beta-primeverosidase activity	4442	Camellia sinensis
biological_process	GO:0010026	trichome differentiation	3702	Arabidopsis thaliana
biological_process	GO:0060627	regulation of vesicle-mediated transport	4896	Schizosaccharomyces pombe
biological_process	GO:0034254	regulation of urea catabolic process	4896	Schizosaccharomyces pombe
biological_process	GO:0010067	procambium histogenesis	3702	Arabidopsis thaliana
biological_process	GO:0060702	negative regulation of endoribonuclease activity	7227	Drosophila melanogaster
molecular_function	GO:0034280	ent-sandaracopimaradiene synthase activity	39947	Oryza sativa Japonica Group
molecular_function	GO:0034336	misfolded RNA binding	511145	Escherichia coli str. K-12 substr. MG1655
molecular_function	GO:0050648	5(S)-hydroxyperoxy-6E,8Z,11Z,14Z-icosatetraenoic acid binding	9606	Homo sapiens
molecular_function	GO:0004153	dihydropterin deaminase activity	7227	Drosophila melanogaster
biological_process	GO:0010104	regulation of ethylene mediated signaling pathway	3702	Arabidopsis thaliana
biological_process	GO:0060916	mesenchymal cell proliferation involved in lung development	10090	Mus musculus
molecular_function	GO:0070001	aspartic-type peptidase activity	4932	Saccharomyces cerevisiae
biological_process	GO:0010188	response to microbial phytotoxin	3702	Arabidopsis thaliana
biological_process	GO:0070073	clustering of voltage-gated calcium channels	7227	Drosophila melanogaster
biological_process	GO:0010206	photosystem II repair	3702	Arabidopsis thaliana
biological_process	GO:0070104	negative regulation of interleukin-6-mediated signaling pathway	9606	Homo sapiens
biological_process	GO:0050783	cocaine metabolic process	9606	Homo sapiens
biological_process	GO:0070143	mitochondrial alanyl-tRNA aminoacylation	4932	Saccharomyces cerevisiae
cellular_component	GO:0010240	plastid pyruvate dehydrogenase complex	3702	Arabidopsis thaliana
cellular_component	GO:0070176	DRM complex	6239	Caenorhabditis elegans
biological_process	GO:0010262	somatic embryogenesis	3702	Arabidopsis thaliana
biological_process	GO:0070196	eukaryotic translation initiation factor 3 complex assembly	4896	Schizosaccharomyces pombe
molecular_function	GO:0010279	indole-3-acetic acid amido synthetase activity	3702	Arabidopsis thaliana
biological_process	GO:0070236	negative regulation of activation-induced cell death of T cells	10090	Mus musculus
molecular_function	GO:0010297	heteroglycan binding	3702	Arabidopsis thaliana
biological_process	GO:0034696	response to prostaglandin F stimulus	10116	Rattus norvegicus
biological_process	GO:0070317	negative regulation of G0 to G1 transition	4896	Schizosaccharomyces pombe
molecular_function	GO:0034739	histone deacetylase activity (H3-K16 specific)	4896	Schizosaccharomyces pombe
molecular_function	GO:0010333	terpene synthase activity	4081	Solanum lycopersicum
biological_process	GO:0010351	lithium ion transport	3702	Arabidopsis thaliana
biological_process	GO:0051039	positive regulation of transcription, meiotic	4896	Schizosaccharomyces pombe
biological_process	GO:0035011	melanotic encapsulation of foreign target	7227	Drosophila melanogaster
biological_process	GO:0010411	xyloglucan metabolic process	162425	Emericella nidulans
biological_process	GO:0010439	regulation of glucosinolate biosynthetic process	3702	Arabidopsis thaliana
biological_process	GO:0035070	salivary gland histolysis	7227	Drosophila melanogaster
biological_process	GO:0051148	negative regulation of muscle cell differentiation	6239	Caenorhabditis elegans
biological_process	GO:0010480	microsporocyte differentiation	3702	Arabidopsis thaliana
biological_process	GO:0070602	regulation of centromeric sister chromatid cohesion	9606	Homo sapiens
biological_process	GO:0051174	regulation of phosphorus metabolic process	3702	Arabidopsis thaliana
biological_process	GO:0070731	cGMP transport	7227	Drosophila melanogaster
biological_process	GO:0035157	negative regulation of fusion cell fate specification	7227	Drosophila melanogaster
biological_process	GO:0010582	floral meristem determinacy	3702	Arabidopsis thaliana
biological_process	GO:0010601	positive regulation of auxin biosynthetic process	3702	Arabidopsis thaliana
biological_process	GO:0035193	larval central nervous system remodeling	7227	Drosophila melanogaster
biological_process	GO:0051309	female meiosis chromosome separation	10090	Mus musculus
biological_process	GO:0010623	developmental programmed cell death	3702	Arabidopsis thaliana
biological_process	GO:0070846	Hsp90 deacetylation	9606	Homo sapiens
biological_process	GO:0035217	labial disc development	7227	Drosophila melanogaster
molecular_function	GO:0070905	serine binding	9606	Homo sapiens
molecular_function	GO:0035274	diphenyl phthalate binding	7227	Drosophila melanogaster
biological_process	GO:0035292	specification of segmental identity, trunk	7227	Drosophila melanogaster
biological_process	GO:0010813	neuropeptide catabolic process	10116	Rattus norvegicus
biological_process	GO:0010835	regulation of protein amino acid ADP-ribosylation	10116	Rattus norvegicus
biological_process	GO:0080006	internode patterning	3702	Arabidopsis thaliana
molecular_function	GO:0051507	beta-sitosterol UDP-glucosyltransferase activity	44689	Dictyostelium discoideum
biological_process	GO:0080022	primary root development	3702	Arabidopsis thaliana
biological_process	GO:0040027	negative regulation of vulval development	6239	Caenorhabditis elegans
molecular_function	GO:0080043	quercetin 3-O-glucosyltransferase activity	3702	Arabidopsis thaliana
biological_process	GO:0080060	integument development	3702	Arabidopsis thaliana
molecular_function	GO:0080076	caffeoyl CoA:S-adenosyl-L-methionine O-methyltransferase activity	3702	Arabidopsis thaliana
molecular_function	GO:0042071	leucokinin receptor activity	7227	Drosophila melanogaster
biological_process	GO:0010973	positive regulation of barrier septum formation	162425	Emericella nidulans
biological_process	GO:0080093	regulation of photorespiration	3702	Arabidopsis thaliana
molecular_function	GO:0080109	indole-3-acetonitrile nitrile hydratase activity	3702	Arabidopsis thaliana
biological_process	GO:0080126	ovary septum development	3702	Arabidopsis thaliana
molecular_function	GO:0051753	mannan synthase activity	3702	Arabidopsis thaliana
biological_process	GO:0090054	regulation of chromatin silencing at silent mating-type cassette	4896	Schizosaccharomyces pombe
biological_process	GO:0051923	sulfation	10116	Rattus norvegicus
molecular_function	GO:0042324	hypocretin receptor binding	7955	Danio rerio
molecular_function	GO:0005105	type 1 fibroblast growth factor receptor binding	10090	Mus musculus
biological_process	GO:0042399	ectoine metabolic process	228405	Hyphomonas neptunium ATCC 15444
molecular_function	GO:0015158	raffinose transmembrane transporter activity	162425	Emericella nidulans
molecular_function	GO:0015284	fructose uniporter activity	10090	Mus musculus
molecular_function	GO:0005457	GDP-fucose transmembrane transporter activity	7227	Drosophila melanogaster
molecular_function	GO:0015462	protein-transmembrane transporting ATPase activity	3702	Arabidopsis thaliana
biological_process	GO:0042747	circadian sleep/wake cycle, REM sleep	10116	Rattus norvegicus
molecular_function	GO:0015498	pantothenate:sodium symporter activity	198094	Bacillus anthracis str. Ames
biological_process	GO:0018960	4-nitrophenol metabolic process	10116	Rattus norvegicus
molecular_function	GO:0015598	arginine-importing ATPase activity	686	Vibrio cholerae O1 biovar El Tor
cellular_component	GO:0005591	collagen type VIII	9606	Homo sapiens
biological_process	GO:0042838	D-glucarate catabolic process	511145	Escherichia coli str. K-12 substr. MG1655
molecular_function	GO:0042970	homoserine transmembrane transporter activity	246200	Ruegeria pomeroyi DSS-3
cellular_component	GO:0005705	polytene chromosome interband	7227	Drosophila melanogaster
biological_process	GO:0043058	regulation of backward locomotion	6239	Caenorhabditis elegans
biological_process	GO:0019351	dethiobiotin biosynthetic process	162425	Emericella nidulans
biological_process	GO:0015916	fatty acyl coenzyme A transport	3702	Arabidopsis thaliana
biological_process	GO:0019466	ornithine catabolic process via proline	167879	Colwellia psychrerythraea 34H
biological_process	GO:0015955	pyrimidine deoxyribonucleotide interconversion	7227	Drosophila melanogaster
cellular_component	GO:0043220	Schmidt-Lanterman cleft	10090	Mus musculus
cellular_component	GO:0043033	isoamylase complex	9606	Homo sapiens
biological_process	GO:0019577	aldaric acid metabolic process	243231	Geobacter sulfurreducens PCA
biological_process	GO:0016061	regulation of light-activated channel activity	7227	Drosophila melanogaster
molecular_function	GO:0019768	high affinity IgE receptor activity	10116	Rattus norvegicus
biological_process	GO:0016140	O-glycoside metabolic process	185431	Trypanosoma brucei TREU927
molecular_function	GO:0016215	CoA desaturase activity	228405	Hyphomonas neptunium ATCC 15444
biological_process	GO:0006187	dGTP biosynthetic process from dGDP	44689	Dictyostelium discoideum
biological_process	GO:0006234	TTP biosynthetic process	185431	Trypanosoma brucei TREU927
biological_process	GO:0016336	establishment or maintenance of polarity of larval imaginal disc epithelium	7227	Drosophila melanogaster
cellular_component	GO:0020036	Maurer's cleft	5833	Plasmodium falciparum
biological_process	GO:0043651	linoleic acid metabolic process	10116	Rattus norvegicus
molecular_function	GO:0043828	tRNA 2-selenouridine synthase activity	511145	Escherichia coli str. K-12 substr. MG1655
biological_process	GO:0006386	termination of RNA polymerase III transcription	4896	Schizosaccharomyces pombe
cellular_component	GO:0044175	host cell endosome membrane	10315	Human herpesvirus 2 strain HG52
molecular_function	GO:0016676	oxidoreductase activity, acting on heme group of donors, oxygen as acceptor	246200	Ruegeria pomeroyi DSS-3
biological_process	GO:0022401	adaptation of signaling pathway	6239	Caenorhabditis elegans
biological_process	GO:0022611	dormancy process	511145	Escherichia coli str. K-12 substr. MG1655
molecular_function	GO:0016737	oxidoreductase activity, acting on reduced flavodoxin as donor	198094	Bacillus anthracis str. Ames
molecular_function	GO:0022833	mechanically gated channel activity	220664	Pseudomonas fluorescens Pf-5
molecular_function	GO:0016907	G-protein coupled acetylcholine receptor activity	6239	Caenorhabditis elegans
biological_process	GO:0006718	juvenile hormone biosynthetic process	7227	Drosophila melanogaster
cellular_component	GO:0016935	glycine-gated chloride channel complex	7227	Drosophila melanogaster
biological_process	GO:0045191	regulation of isotype switching	9606	Homo sapiens
biological_process	GO:0045218	zonula adherens maintenance	7227	Drosophila melanogaster
biological_process	GO:0045316	negative regulation of compound eye photoreceptor development	7227	Drosophila melanogaster
molecular_function	GO:0030291	protein serine/threonine kinase inhibitor activity	10116	Rattus norvegicus
molecular_function	GO:0017098	sulfonylurea receptor binding	7227	Drosophila melanogaster
molecular_function	GO:0045435	lycopene epsilon cyclase activity	3702	Arabidopsis thaliana
biological_process	GO:0045461	sterigmatocystin biosynthetic process	162425	Emericella nidulans
biological_process	GO:0045478	fusome organization	7227	Drosophila melanogaster
biological_process	GO:0018277	protein amino acid deamination	9606	Homo sapiens
biological_process	GO:0007111	cytokinesis after meiosis II	7227	Drosophila melanogaster
molecular_function	GO:0030733	fatty-acid O-methyltransferase activity	398580	Dinoroseobacter shibae DFL 12
biological_process	GO:0030820	regulation of cAMP catabolic process	10116	Rattus norvegicus
biological_process	GO:0007282	cystoblast division	7227	Drosophila melanogaster
biological_process	GO:0046012	positive regulation of oskar mRNA translation	7227	Drosophila melanogaster
biological_process	GO:0007344	pronuclear fusion	7227	Drosophila melanogaster
biological_process	GO:0046202	cyanide biosynthetic process	3702	Arabidopsis thaliana
biological_process	GO:0007421	stomatogastric nervous system development	7227	Drosophila melanogaster
biological_process	GO:0046296	glycolate catabolic process	511145	Escherichia coli str. K-12 substr. MG1655
biological_process	GO:0031063	regulation of histone deacetylation	7955	Danio rerio
biological_process	GO:0007465	R7 cell fate commitment	7227	Drosophila melanogaster
biological_process	GO:0007485	imaginal disc-derived male genitalia development	7227	Drosophila melanogaster
biological_process	GO:0007503	fat body development	7227	Drosophila melanogaster
biological_process	GO:0031149	sorocarp stalk cell differentiation	44689	Dictyostelium discoideum
biological_process	GO:0046466	membrane lipid catabolic process	3702	Arabidopsis thaliana
biological_process	GO:0007540	sex determination, establishment of X:A ratio	7227	Drosophila melanogaster
biological_process	GO:0031171	ferricrocin biosynthetic process	162425	Emericella nidulans
biological_process	GO:0000024	maltose biosynthetic process	3702	Arabidopsis thaliana
biological_process	GO:0007592	protein-based cuticle development	6239	Caenorhabditis elegans
cellular_component	GO:0031236	extrinsic to external side of plasma membrane, in periplasmic space	511145	Escherichia coli str. K-12 substr. MG1655
biological_process	GO:0031286	negative regulation of sorocarp stalk cell differentiation	44689	Dictyostelium discoideum
molecular_function	GO:0008011	structural constituent of pupal chitin-based cuticle	7227	Drosophila melanogaster
biological_process	GO:0046665	amnioserosa maintenance	7227	Drosophila melanogaster
biological_process	GO:0046796	viral genome transport in host cell	11320	Influenza A virus
biological_process	GO:0031456	glycine betaine biosynthetic process	39947	Oryza sativa Japonica Group
biological_process	GO:0046900	tetrahydrofolylpolyglutamate metabolic process	3702	Arabidopsis thaliana
molecular_function	GO:0031559	oxidosqualene cyclase activity	3702	Arabidopsis thaliana
cellular_component	GO:0008230	ecdysone receptor holocomplex	7227	Drosophila melanogaster
molecular_function	GO:0047097	phylloquinone monooxygenase (2,3-epoxidizing) activity	641118	Ochrobactrum intermedium LMG 3301
cellular_component	GO:0000428	DNA-directed RNA polymerase complex	4932	Saccharomyces cerevisiae
biological_process	GO:0008358	maternal determination of anterior/posterior axis, embryo	7227	Drosophila melanogaster
molecular_function	GO:0047251	thiohydroximate beta-D-glucosyltransferase activity	3702	Arabidopsis thaliana
molecular_function	GO:0047364	desulfoglucosinolate sulfotransferase activity	3702	Arabidopsis thaliana
molecular_function	GO:0032031	myosin I head/neck binding	44689	Dictyostelium discoideum
molecular_function	GO:0047403	lacto-N-biosidase activity	398514	Bifidobacterium bifidum JCM 1254
molecular_function	GO:0047428	arylacetonitrilase activity	303	Pseudomonas putida
biological_process	GO:0000919	cell plate formation	3702	Arabidopsis thaliana
cellular_component	GO:0000943	retrotransposon nucleocapsid	4932	Saccharomyces cerevisiae
biological_process	GO:0032189	maintenance of contractile ring localization involved in cytokinesis during cell cycle	4896	Schizosaccharomyces pombe
molecular_function	GO:0047556	3,4-dihydroxyphthalate decarboxylase activity	101510	Rhodococcus jostii RHA1
molecular_function	GO:0047588	5-aminopentanamidase activity	303	Pseudomonas putida
biological_process	GO:0032268	regulation of cellular protein metabolic process	3702	Arabidopsis thaliana
molecular_function	GO:0047762	caffeate 3,4-dioxygenase activity	34073	Variovorax paradoxus
molecular_function	GO:0032441	pheophorbide a oxygenase activity	3702	Arabidopsis thaliana
molecular_function	GO:0047822	hypotaurine dehydrogenase activity	101510	Rhodococcus jostii RHA1
biological_process	GO:0032506	cytokinetic process	4932	Saccharomyces cerevisiae
molecular_function	GO:0047921	aminoglycoside 2'-N-acetyltransferase activity	588	Providencia stuartii
biological_process	GO:0032539	negative regulation of host-seeking behavior	7159	Aedes aegypti
cellular_component	GO:0032589	neuron projection membrane	6239	Caenorhabditis elegans
biological_process	GO:0048104	establishment of body hair or bristle planar orientation	7227	Drosophila melanogaster
biological_process	GO:0001900	positive regulation of cytolysis by symbiont of host cells	223283	Pseudomonas syringae pv. tomato str. DC3000
biological_process	GO:0048151	hyperphosphorylation	9913	Bos taurus
biological_process	GO:0048215	positive regulation of Golgi vesicle fusion to target membrane	7227	Drosophila melanogaster
molecular_function	GO:0032867	arabinose reductase activity	4896	Schizosaccharomyces pombe
biological_process	GO:0048316	seed development	3702	Arabidopsis thaliana
biological_process	GO:0032970	regulation of actin filament-based process	6239	Caenorhabditis elegans
biological_process	GO:0048359	mucilage metabolic process during seed coat development	3702	Arabidopsis thaliana
biological_process	GO:0032990	cell part morphogenesis	4932	Saccharomyces cerevisiae
biological_process	GO:0048437	floral organ development	3702	Arabidopsis thaliana
molecular_function	GO:0002153	steroid receptor RNA activator RNA binding	10090	Mus musculus
biological_process	GO:0009226	nucleotide-sugar biosynthetic process	3702	Arabidopsis thaliana
biological_process	GO:0048522	positive regulation of cellular process	4932	Saccharomyces cerevisiae
biological_process	GO:0048567	ectodermal gut morphogenesis	7227	Drosophila melanogaster
biological_process	GO:0033298	contractile vacuole organization	44689	Dictyostelium discoideum
biological_process	GO:0048655	tapetal layer morphogenesis	3702	Arabidopsis thaliana
biological_process	GO:0052053	negative regulation by symbiont of host catalytic activity	67593	Phytophthora sojae
biological_process	GO:0009413	response to flooding	3702	Arabidopsis thaliana
biological_process	GO:0052544	callose deposition in cell wall during defense response	3702	Arabidopsis thaliana
molecular_function	GO:0033416	UGG codon-amino acid adaptor activity	4896	Schizosaccharomyces pombe
biological_process	GO:0002853	negative regulation of T cell mediated cytotoxicity directed against tumor cell target	10116	Rattus norvegicus
molecular_function	GO:0033434	AUC codon-amino acid adaptor activity	4896	Schizosaccharomyces pombe
biological_process	GO:0003002	regionalization	8355	Xenopus laevis
molecular_function	GO:0033453	GCU codon-amino acid adaptor activity	4896	Schizosaccharomyces pombe
cellular_component	GO:0009504	cell plate	3702	Arabidopsis thaliana
biological_process	GO:0048832	specification of organ number	39947	Oryza sativa Japonica Group
biological_process	GO:0033564	anterior/posterior axon guidance	6239	Caenorhabditis elegans
biological_process	GO:0048881	mechanosensory lateral line system development	7955	Danio rerio
biological_process	GO:0060029	convergent extension involved in organogenesis	7955	Danio rerio
biological_process	GO:0048937	lateral line nerve glial cell development	7955	Danio rerio
biological_process	GO:0009610	response to symbiotic fungus	3702	Arabidopsis thaliana
cellular_component	GO:0033645	host cell endomembrane system	223283	Pseudomonas syringae pv. tomato str. DC3000
biological_process	GO:0033686	positive regulation of luteinizing hormone secretion	10116	Rattus norvegicus
biological_process	GO:0009657	plastid organization	3702	Arabidopsis thaliana
biological_process	GO:0009704	de-etiolation	3702	Arabidopsis thaliana
cellular_component	GO:0033768	SUMO-targeted ubiquitin ligase complex	4896	Schizosaccharomyces pombe
molecular_function	GO:0050134	N6-methyl-lysine oxidase activity	326424	Frankia alni ACN14a
biological_process	GO:0060177	regulation of angiotensin metabolic process	10116	Rattus norvegicus
cellular_component	GO:0009783	photosystem II antenna complex	3702	Arabidopsis thaliana
biological_process	GO:0060250	germ-line stem-cell niche homeostasis	7227	Drosophila melanogaster
molecular_function	GO:0033844	galactose-6-sulfurylase activity	259564	Methanococcoides burtonii DSM 6242
biological_process	GO:0009805	coumarin biosynthetic process	3702	Arabidopsis thaliana
biological_process	GO:0060280	negative regulation of ovulation	6239	Caenorhabditis elegans
biological_process	GO:0009825	multidimensional cell growth	3702	Arabidopsis thaliana
molecular_function	GO:0033907	beta-D-fucosidase activity	298683	Dalbergia nigrescens
biological_process	GO:0009865	pollen tube adhesion	3702	Arabidopsis thaliana
biological_process	GO:0009911	positive regulation of flower development	3702	Arabidopsis thaliana
molecular_function	GO:0050422	strictosidine beta-glucosidase activity	4058	Catharanthus roseus
molecular_function	GO:0050456	cystine reductase activity	536	Chromobacterium violaceum
biological_process	GO:0034184	positive regulation of maintenance of mitotic sister chromatid cohesion	4896	Schizosaccharomyces pombe
molecular_function	GO:0060589	nucleoside-triphosphatase regulator activity	4932	Saccharomyces cerevisiae
biological_process	GO:0010027	thylakoid membrane organization	3702	Arabidopsis thaliana
biological_process	GO:0010068	protoderm histogenesis	3702	Arabidopsis thaliana
molecular_function	GO:0034281	ent-isokaurene synthase activity	39947	Oryza sativa Japonica Group
molecular_function	GO:0050628	2-oxopropyl-CoM reductase (carboxylating) activity	78245	Xanthobacter autotrophicus Py2
biological_process	GO:0010085	polarity specification of proximal/distal axis	6239	Caenorhabditis elegans
biological_process	GO:0034337	RNA folding	511145	Escherichia coli str. K-12 substr. MG1655
molecular_function	GO:0004154	dihydropterin oxidase activity	7227	Drosophila melanogaster
biological_process	GO:0010105	negative regulation of ethylene mediated signaling pathway	3702	Arabidopsis thaliana
biological_process	GO:0010128	benzoate catabolic process via CoA ligation	246200	Ruegeria pomeroyi DSS-3
molecular_function	GO:0034387	4-aminobutyrate:pyruvate transaminase activity	3702	Arabidopsis thaliana
biological_process	GO:0050687	negative regulation of defense response to virus	3702	Arabidopsis thaliana
biological_process	GO:0050707	regulation of cytokine secretion	10090	Mus musculus
biological_process	GO:0070075	tear secretion	9606	Homo sapiens
biological_process	GO:0010207	photosystem II assembly	3702	Arabidopsis thaliana
biological_process	GO:0070144	mitochondrial arginyl-tRNA aminoacylation	4932	Saccharomyces cerevisiae
biological_process	GO:0010263	tricyclic triterpenoid biosynthetic process	3702	Arabidopsis thaliana
biological_process	GO:0070197	attachment of telomeres to nuclear envelope	4932	Saccharomyces cerevisiae
biological_process	GO:0034622	cellular macromolecular complex assembly	4932	Saccharomyces cerevisiae
molecular_function	GO:0010280	UDP-L-rhamnose synthase activity	3702	Arabidopsis thaliana
molecular_function	GO:0010298	dihydrocamalexic acid decarboxylase activity	3702	Arabidopsis thaliana
biological_process	GO:0010315	auxin efflux	3702	Arabidopsis thaliana
biological_process	GO:0070321	regulation of translation in response to nitrogen starvation	4896	Schizosaccharomyces pombe
molecular_function	GO:0010334	sesquiterpene synthase activity	3702	Arabidopsis thaliana
biological_process	GO:0010352	lithium ion export	3702	Arabidopsis thaliana
biological_process	GO:0010374	stomatal complex development	3702	Arabidopsis thaliana
cellular_component	GO:0035012	polytene chromosome, telomeric region	7227	Drosophila melanogaster
biological_process	GO:0010413	glucuronoxylan metabolic process	3702	Arabidopsis thaliana
biological_process	GO:0010440	stomatal lineage progression	3702	Arabidopsis thaliana
molecular_function	GO:0070538	oleic acid binding	83333	Escherichia coli K-12
biological_process	GO:0035052	dorsal vessel aortic cell fate commitment	7227	Drosophila melanogaster
molecular_function	GO:0070566	adenylyltransferase activity	3702	Arabidopsis thaliana
biological_process	GO:0010482	regulation of epidermal cell division	3702	Arabidopsis thaliana
biological_process	GO:0051176	positive regulation of sulfur metabolic process	3702	Arabidopsis thaliana
biological_process	GO:0010500	transmitting tissue development	3702	Arabidopsis thaliana
biological_process	GO:0010555	response to mannitol stimulus	3702	Arabidopsis thaliana
cellular_component	GO:0070732	spindle envelope	7227	Drosophila melanogaster
biological_process	GO:0010584	pollen exine formation	3702	Arabidopsis thaliana
biological_process	GO:0070778	L-aspartate transport	162425	Emericella nidulans
biological_process	GO:0010602	regulation of 1-aminocyclopropane-1-carboxylate metabolic process	3702	Arabidopsis thaliana
biological_process	GO:0070848	response to growth factor stimulus	9606	Homo sapiens
biological_process	GO:0010673	positive regulation of transcription from RNA polymerase II promoter, meiotic	4896	Schizosaccharomyces pombe
biological_process	GO:0070914	UV-damage excision repair	9606	Homo sapiens
biological_process	GO:0070989	oxidative demethylation	9606	Homo sapiens
molecular_function	GO:0035275	dibutyl phthalate binding	7227	Drosophila melanogaster
biological_process	GO:0051459	regulation of adrenocorticotropin secretion	10116	Rattus norvegicus
biological_process	GO:0071340	skeletal muscle nicotinic acetylcholine receptor clustering	7955	Danio rerio
molecular_function	GO:0080007	S-nitrosoglutathione reductase activity	3702	Arabidopsis thaliana
molecular_function	GO:0051508	stigmasterol UDP-glucosyltransferase activity	44689	Dictyostelium discoideum
molecular_function	GO:0080023	3R-hydroxyacyl-CoA dehydratase activity	3702	Arabidopsis thaliana
biological_process	GO:0040028	regulation of vulval development	6239	Caenorhabditis elegans
molecular_function	GO:0080044	quercetin 7-O-glucosyltransferase activity	3702	Arabidopsis thaliana
molecular_function	GO:0042017	interleukin-22 binding	10116	Rattus norvegicus
biological_process	GO:0051574	positive regulation of histone H3-K9 methylation	4896	Schizosaccharomyces pombe
molecular_function	GO:0080061	indole-3-acetonitrile nitrilase activity	3702	Arabidopsis thaliana
biological_process	GO:0042049	cellular acyl-CoA homeostasis	7227	Drosophila melanogaster
biological_process	GO:0010951	negative regulation of endopeptidase activity	7227	Drosophila melanogaster
molecular_function	GO:0080077	trihydroxyferuloyl spermidine:S-adenosyl-L-methionine O-methyltransferase activity	3702	Arabidopsis thaliana
biological_process	GO:0051641	cellular localization	3702	Arabidopsis thaliana
biological_process	GO:0080094	response to trehalose-6-phosphate stimulus	3702	Arabidopsis thaliana
biological_process	GO:0080110	sporopollenin biosynthetic process	3702	Arabidopsis thaliana
biological_process	GO:0080129	proteasome core complex assembly	3702	Arabidopsis thaliana
biological_process	GO:0090006	regulation of linear element formation	4896	Schizosaccharomyces pombe
cellular_component	GO:0014701	junctional sarcoplasmic reticulum membrane	9606	Homo sapiens
biological_process	GO:0090073	positive regulation of protein homodimerization activity	10090	Mus musculus
molecular_function	GO:0015113	nitrite transmembrane transporter activity	198094	Bacillus anthracis str. Ames
biological_process	GO:0042401	cellular biogenic amine biosynthetic process	7227	Drosophila melanogaster
molecular_function	GO:0005217	intracellular ligand-gated ion channel activity	3702	Arabidopsis thaliana
biological_process	GO:0042540	hemoglobin catabolic process	5833	Plasmodium falciparum
molecular_function	GO:0042561	alpha-amyrin synthase activity	3888	Pisum sativum
molecular_function	GO:0015315	organophosphate:inorganic phosphate antiporter activity	511145	Escherichia coli str. K-12 substr. MG1655
cellular_component	GO:0042603	capsule	632	Yersinia pestis
molecular_function	GO:0015354	polyspecific organic cation transmembrane transporter activity	7227	Drosophila melanogaster
molecular_function	GO:0005358	high-affinity hydrogen:glucose symporter activity	3702	Arabidopsis thaliana
biological_process	GO:0042662	negative regulation of mesodermal cell fate specification	10090	Mus musculus
biological_process	GO:0042748	circadian sleep/wake cycle, non-REM sleep	10116	Rattus norvegicus
biological_process	GO:0018873	atrazine metabolic process	246200	Ruegeria pomeroyi DSS-3
molecular_function	GO:0015553	xanthosine transmembrane transporter activity	83333	Escherichia coli K-12
biological_process	GO:0018963	phthalate metabolic process	227377	Coxiella burnetii RSA 493
molecular_function	GO:0030555	RNA modification guide activity	7227	Drosophila melanogaster
molecular_function	GO:0015599	glutamine-importing ATPase activity	265669	Listeria monocytogenes str. 4b F2365
biological_process	GO:0042810	pheromone metabolic process	7227	Drosophila melanogaster
cellular_component	GO:0005616	larval serum protein complex	7227	Drosophila melanogaster
molecular_function	GO:0042917	alkylphosphonate transmembrane transporter activity	511145	Escherichia coli str. K-12 substr. MG1655
biological_process	GO:0015772	oligosaccharide transport	83333	Escherichia coli K-12
biological_process	GO:0043017	positive regulation of lymphotoxin A biosynthetic process	9606	Homo sapiens
molecular_function	GO:0043221	SMC protein binding	9606	Homo sapiens
biological_process	GO:0019628	urate catabolic process	220664	Pseudomonas fluorescens Pf-5
biological_process	GO:0005999	xylulose biosynthetic process	4932	Saccharomyces cerevisiae
biological_process	GO:0016062	adaptation of rhodopsin mediated signaling	7227	Drosophila melanogaster
biological_process	GO:0019686	purine nucleoside interconversion	511145	Escherichia coli str. K-12 substr. MG1655
biological_process	GO:0043386	mycotoxin biosynthetic process	162425	Emericella nidulans
biological_process	GO:0043455	regulation of secondary metabolic process	162425	Emericella nidulans
biological_process	GO:0043543	protein amino acid acylation	4932	Saccharomyces cerevisiae
biological_process	GO:0043562	cellular response to nitrogen levels	3702	Arabidopsis thaliana
biological_process	GO:0020013	rosetting	5833	Plasmodium falciparum
biological_process	GO:0021538	epithalamus development	7955	Danio rerio
biological_process	GO:0043951	negative regulation of cAMP-mediated signaling	9606	Homo sapiens
molecular_function	GO:0043992	histone acetyltransferase activity (H3-K9 specific)	7227	Drosophila melanogaster
biological_process	GO:0016582	non-covalent chromatin modification	7227	Drosophila melanogaster
biological_process	GO:0044111	development during symbiotic interaction	9606	Homo sapiens
cellular_component	GO:0044427	chromosomal part	4932	Saccharomyces cerevisiae
biological_process	GO:0045035	sensory organ precursor cell division	7227	Drosophila melanogaster
molecular_function	GO:0016882	cyclo-ligase activity	223283	Pseudomonas syringae pv. tomato str. DC3000
biological_process	GO:0006719	juvenile hormone catabolic process	7227	Drosophila melanogaster
biological_process	GO:0045196	establishment or maintenance of neuroblast polarity	7227	Drosophila melanogaster
biological_process	GO:0006767	water-soluble vitamin metabolic process	5476	Candida albicans
molecular_function	GO:0017032	potassium:amino acid symporter activity	7227	Drosophila melanogaster
cellular_component	GO:0017054	negative cofactor 2 complex	7227	Drosophila melanogaster
biological_process	GO:0045317	equator specification	7227	Drosophila melanogaster
molecular_function	GO:0017099	very-long-chain-acyl-CoA dehydrogenase activity	7227	Drosophila melanogaster
biological_process	GO:0045479	vesicle targeting to fusome	7227	Drosophila melanogaster
biological_process	GO:0017185	peptidyl-lysine hydroxylation	10116	Rattus norvegicus
molecular_function	GO:0030523	dihydrolipoamide S-acyltransferase activity	5476	Candida albicans
molecular_function	GO:0018365	protein-serine epimerase activity	425011	Aspergillus niger CBS 513.88
biological_process	GO:0030581	symbiont intracellular protein transport in host	3702	Arabidopsis thaliana
molecular_function	GO:0018502	2,5-dichloro-2,5-cyclohexadiene-1,4-diol dehydrogenase activity	228405	Hyphomonas neptunium ATCC 15444
biological_process	GO:0045848	positive regulation of nitrogen utilization	3702	Arabidopsis thaliana
biological_process	GO:0007299	ovarian follicle cell adhesion	7227	Drosophila melanogaster
biological_process	GO:0030972	cleavage of cytosolic proteins during apoptosis	6239	Caenorhabditis elegans
biological_process	GO:0007387	anterior compartment specification	9606	Homo sapiens
biological_process	GO:0046206	trypanothione metabolic process	185431	Trypanosoma brucei TREU927
biological_process	GO:0031037	myosin II filament disassembly	44689	Dictyostelium discoideum
biological_process	GO:0046364	monosaccharide biosynthetic process	195099	Campylobacter jejuni RM1221
biological_process	GO:0007486	imaginal disc-derived female genitalia development	7227	Drosophila melanogaster
biological_process	GO:0031107	septin ring disassembly	4896	Schizosaccharomyces pombe
molecular_function	GO:0046408	chlorophyll synthetase activity	3702	Arabidopsis thaliana
molecular_function	GO:0031127	alpha(1,2)-fucosyltransferase activity	44689	Dictyostelium discoideum
biological_process	GO:0031150	sorocarp stalk development	44689	Dictyostelium discoideum
biological_process	GO:0007541	sex determination, primary response to X:A ratio	7227	Drosophila melanogaster
biological_process	GO:0046519	sphingoid metabolic process	5476	Candida albicans
cellular_component	GO:0031237	intrinsic to external side of plasma membrane, in periplasmic space	246200	Ruegeria pomeroyi DSS-3
biological_process	GO:0031287	positive regulation of sorocarp stalk cell differentiation	44689	Dictyostelium discoideum
biological_process	GO:0046586	regulation of calcium-dependent cell-cell adhesion	44689	Dictyostelium discoideum
molecular_function	GO:0008012	structural constituent of adult chitin-based cuticle	7227	Drosophila melanogaster
biological_process	GO:0031329	regulation of cellular catabolic process	4932	Saccharomyces cerevisiae
molecular_function	GO:0008086	light-activated voltage-gated calcium channel activity	7227	Drosophila melanogaster
biological_process	GO:0046732	active induction of host immune response by virus	11320	Influenza A virus
biological_process	GO:0046838	phosphorylated carbohydrate dephosphorylation	10116	Rattus norvegicus
cellular_component	GO:0046860	glycosome membrane	185431	Trypanosoma brucei TREU927
biological_process	GO:0046901	tetrahydrofolylpolyglutamate biosynthetic process	7227	Drosophila melanogaster
cellular_component	GO:0031560	cellular bud neck polarisome	5476	Candida albicans
biological_process	GO:0046957	negative phototaxis	7227	Drosophila melanogaster
cellular_component	GO:0031613	nuclear proteasome regulatory particle, lid subcomplex	4085	Nicotiana
molecular_function	GO:0047010	hydroxycyclohexanecarboxylate dehydrogenase activity	164546	Cupriavidus taiwanensis
molecular_function	GO:0000499	base pairing with mRNA	511145	Escherichia coli str. K-12 substr. MG1655
molecular_function	GO:0031896	V2 vasopressin receptor binding	10116	Rattus norvegicus
molecular_function	GO:0008405	arachidonic acid 11,12-epoxygenase activity	10116	Rattus norvegicus
biological_process	GO:0000732	strand displacement	7227	Drosophila melanogaster
molecular_function	GO:0047326	inositol tetrakisphosphate 5-kinase activity	7227	Drosophila melanogaster
molecular_function	GO:0032033	myosin II light chain binding	7227	Drosophila melanogaster
molecular_function	GO:0000901	translation repressor activity, non-nucleic acid binding	10090	Mus musculus
molecular_function	GO:0000944	base pairing with rRNA	4932	Saccharomyces cerevisiae
biological_process	GO:0008592	regulation of Toll signaling pathway	7227	Drosophila melanogaster
molecular_function	GO:0047557	3-aci-nitropropanoate oxidase activity	684091	Pseudomonas sp. JS189
biological_process	GO:0032235	negative regulation of calcium ion transport via store-operated calcium channel activity	9606	Homo sapiens
molecular_function	GO:0047622	adenosine nucleosidase activity	3702	Arabidopsis thaliana
biological_process	GO:0032269	negative regulation of cellular protein metabolic process	9606	Homo sapiens
cellular_component	GO:0032300	mismatch repair complex	511145	Escherichia coli str. K-12 substr. MG1655
molecular_function	GO:0001571	non-tyrosine kinase fibroblast growth factor receptor activity	10090	Mus musculus
molecular_function	GO:0047823	D-glutamyltransferase activity	486410	Streptococcus dysgalactiae subsp. equisimilis GGS_124
molecular_function	GO:0008786	allose 6-phosphate isomerase activity	511145	Escherichia coli str. K-12 substr. MG1655
biological_process	GO:0032487	regulation of Rap protein signal transduction	10116	Rattus norvegicus
molecular_function	GO:0047953	glycerol 2-dehydrogenase (NADP+) activity	51453	Hypocrea jecorina
molecular_function	GO:0008857	exonuclease IX activity	686	Vibrio cholerae O1 biovar El Tor
biological_process	GO:0048014	Tie receptor signaling pathway	10116	Rattus norvegicus
biological_process	GO:0048105	establishment of body hair planar orientation	7227	Drosophila melanogaster
cellular_component	GO:0048189	Lid2 complex	4896	Schizosaccharomyces pombe
biological_process	GO:0001949	sebaceous gland cell differentiation	10090	Mus musculus
biological_process	GO:0032887	regulation of spindle elongation	4896	Schizosaccharomyces pombe
biological_process	GO:0048317	seed morphogenesis	3702	Arabidopsis thaliana
biological_process	GO:0048438	floral whorl development	3702	Arabidopsis thaliana
biological_process	GO:0002155	regulation of thyroid hormone mediated signaling pathway	10090	Mus musculus
biological_process	GO:0048506	regulation of timing of meristematic phase transition	39947	Oryza sativa Japonica Group
biological_process	GO:0009251	glucan catabolic process	162425	Emericella nidulans
biological_process	GO:0048523	negative regulation of cellular process	10116	Rattus norvegicus
biological_process	GO:0002353	plasma kallikrein-kinin cascade	35671	Gloydius ussuriensis
biological_process	GO:0002397	MHC class I protein complex assembly	10116	Rattus norvegicus
biological_process	GO:0033216	ferric iron import	39947	Oryza sativa Japonica Group
cellular_component	GO:0009329	acetate CoA-transferase complex	3702	Arabidopsis thaliana
biological_process	GO:0052054	negative regulation by symbiont of host peptidase activity	4787	Phytophthora infestans
biological_process	GO:0052143	chemotaxis on or near host during symbiotic interaction	176299	Agrobacterium tumefaciens str. C58
molecular_function	GO:0033401	UUU codon-amino acid adaptor activity	4896	Schizosaccharomyces pombe
molecular_function	GO:0033417	CUU codon-amino acid adaptor activity	4896	Schizosaccharomyces pombe
molecular_function	GO:0033436	AUG codon-amino acid adaptor activity	4896	Schizosaccharomyces pombe
biological_process	GO:0055059	asymmetric neuroblast division	7227	Drosophila melanogaster
molecular_function	GO:0033454	GCC codon-amino acid adaptor activity	4896	Schizosaccharomyces pombe
biological_process	GO:0003149	membranous septum morphogenesis	10090	Mus musculus
biological_process	GO:0055113	epiboly involved in gastrulation with mouth forming second	7955	Danio rerio
biological_process	GO:0003278	apoptosis involved in heart morphogenesis	10090	Mus musculus
molecular_function	GO:0003718	RNA polymerase III transcription termination factor activity	7227	Drosophila melanogaster
molecular_function	GO:0050067	lysine 2-monooxygenase activity	303	Pseudomonas putida
biological_process	GO:0009658	chloroplast organization	3702	Arabidopsis thaliana
molecular_function	GO:0033718	pyranose dehydrogenase (acceptor) activity	201219	Leucoagaricus meleagris
cellular_component	GO:0009705	plant-type vacuole membrane	3702	Arabidopsis thaliana
molecular_function	GO:0050216	propanediol-phosphate dehydrogenase activity	425011	Aspergillus niger CBS 513.88
molecular_function	GO:0009784	transmembrane receptor histidine kinase activity	44689	Dictyostelium discoideum
molecular_function	GO:0050247	raucaffricine beta-glucosidase activity	4060	Rauvolfia serpentina
biological_process	GO:0009807	lignan biosynthetic process	3702	Arabidopsis thaliana
biological_process	GO:0060281	regulation of oocyte development	6239	Caenorhabditis elegans
biological_process	GO:0060328	cytoplasmic actin-based contraction involved in forward cell motility	44689	Dictyostelium discoideum
biological_process	GO:0009866	induced systemic resistance, ethylene mediated signaling pathway	3702	Arabidopsis thaliana
biological_process	GO:0060359	response to ammonium ion	3702	Arabidopsis thaliana
biological_process	GO:0009891	positive regulation of biosynthetic process	4932	Saccharomyces cerevisiae
biological_process	GO:0034047	regulation of protein phosphatase type 2A activity	10116	Rattus norvegicus
molecular_function	GO:0050539	maleimide hydrolase activity	303	Pseudomonas putida
molecular_function	GO:0010012	steroid 22-alpha hydroxylase activity	3702	Arabidopsis thaliana
molecular_function	GO:0060590	ATPase regulator activity	4932	Saccharomyces cerevisiae
biological_process	GO:0010028	xanthophyll cycle	3702	Arabidopsis thaliana
biological_process	GO:0060629	regulation of homologous chromosome segregation	4896	Schizosaccharomyces pombe
molecular_function	GO:0034257	nicotinamide riboside transporter activity	4932	Saccharomyces cerevisiae
biological_process	GO:0010069	zygote asymmetric cytokinesis in the embryo sac	3702	Arabidopsis thaliana
molecular_function	GO:0034282	ent-pimara-8(14),15-diene synthase activity	39947	Oryza sativa Japonica Group
biological_process	GO:0010086	embryonic root morphogenesis	3702	Arabidopsis thaliana
biological_process	GO:0050666	regulation of homocysteine metabolic process	9606	Homo sapiens
biological_process	GO:0010131	sucrose catabolic process, using invertase or sucrose synthase	39947	Oryza sativa Japonica Group
biological_process	GO:0060921	sinoatrial node cell differentiation	9606	Homo sapiens
molecular_function	GO:0034416	bisphosphoglycerate phosphatase activity	44689	Dictyostelium discoideum
biological_process	GO:0010190	cytochrome b6f complex assembly	3702	Arabidopsis thaliana
biological_process	GO:0034470	ncRNA processing	4932	Saccharomyces cerevisiae
biological_process	GO:0010208	pollen wall assembly	3702	Arabidopsis thaliana
molecular_function	GO:0050786	RAGE receptor binding	9606	Homo sapiens
biological_process	GO:0050814	epothilone biosynthetic process	56	Sorangium cellulosum
biological_process	GO:0010264	myo-inositol hexakisphosphate biosynthetic process	3702	Arabidopsis thaliana
biological_process	GO:0034623	cellular macromolecular complex disassembly	4932	Saccharomyces cerevisiae
cellular_component	GO:0010282	senescence associated vacuole	3702	Arabidopsis thaliana
biological_process	GO:0010299	detoxification of cobalt ion	3702	Arabidopsis thaliana
molecular_function	GO:0034700	allulose 6-phosphate 3-epimerase activity	511145	Escherichia coli str. K-12 substr. MG1655
cellular_component	GO:0010317	pyrophosphate-dependent phosphofructokinase complex, alpha-subunit complex	3702	Arabidopsis thaliana
biological_process	GO:0050976	detection of mechanical stimulus involved in sensory perception of touch	6239	Caenorhabditis elegans
biological_process	GO:0010335	response to non-ionic osmotic stress	3702	Arabidopsis thaliana
biological_process	GO:0051042	negative regulation of calcium-independent cell-cell adhesion	5476	Candida albicans
biological_process	GO:0010375	stomatal complex patterning	3702	Arabidopsis thaliana
molecular_function	GO:0035013	myosuppressin receptor activity	7227	Drosophila melanogaster
[truncated: 1,549 more rows]
